# Supplementary material for: Correlation of ELISA method with three other automated serological tests for the detection of anti-SARS-CoV-2 antibodies
Source: PLoS One. 2020 Oct 6;15(10):e0240076. doi: 10.1371/journal.pone.0240076 (PMC7537879; doi:10.1371/journal.pone.0240076)
Supplement: S1 Raw data — (XLSX) [file pone.0240076.s001.xlsx]

## Sheet: DS2_DSX dataset
F_ACCSSN_NUM	F_PAT_MED_REC_NUM	F_GRP_TST_ID	CIGGQ	CIGGN	CIGMN	CIGMQ	F_CLCT_CNTR_ID	F_COLL_DT	F_REC_DT	F_VER_DT	F_PRFRMNG_DEPT_ID	F_TSTNG_WRKST_ID
P6208251	0684114	COV2G	POSITIVE	12.9 @COVP	<2.3 @IGML	NEGATIVE	M	2020-04-20 01:00:00	2020-04-21 01:09:00	2020-04-21 15:30:00	ACHEM	AC4
P6200558	4796882	COV2G	POSITIVE	>100.0 @IGGH	5.6 @COVN	NEGATIVE	G	2020-04-20 04:20:00	2020-04-20 10:04:00	2020-04-21 00:35:00	ACHEM	AC4
P6201467	5802745	COV2G	NEGATIVE	1.6 @COVN	2.6 @COVN	NEGATIVE	G	2020-04-20 07:55:00	2020-04-20 12:52:00	2020-04-21 00:28:00	ACHEM	AC4
P6201921	7254185	COV2G	NEGATIVE	6.9 @COVN	2.7 @COVN	NEGATIVE	M	2020-04-20 08:05:00	2020-04-20 08:17:00	2020-04-21 00:10:00	ACHEM	AC4
P6202444	0886938	COV2G	NEGATIVE	2.6 @COVN	<2.3 @IGML	NEGATIVE	S	2020-04-20 08:48:00	2020-04-20 13:24:00	2020-04-21 00:26:00	ACHEM	AC4
P6202616	5922147	COV2G	NEGATIVE	2.4 @COVN	<2.3 @IGML	NEGATIVE	G	2020-04-20 08:49:00	2020-04-20 16:00:00	2020-04-21 00:26:00	ACHEM	AC4
P6202400	0491497	COV2G	POSITIVE	12.8 @COVP	3.7 @COVN	NEGATIVE	M	2020-04-20 08:55:00	2020-04-20 09:10:00	2020-04-21 00:40:00	ACHEM	AC4
P6202296	5925809	COV2G	NEGATIVE	2.1 @COVN	<2.3 @IGML	NEGATIVE	M	2020-04-20 09:00:00	2020-04-20 09:11:00	2020-04-21 00:12:00	ACHEM	AC4
P6202518	7206219	COV2G	NEGATIVE	2.4 @COVN	3.3 @COVN	NEGATIVE	M	2020-04-20 09:07:00	2020-04-20 09:19:00	2020-04-21 00:46:00	ACHEM	AC4
P6202877	9078113	COV2G	NEGATIVE	1.1 @COVN	2.3 @COVN	NEGATIVE	G	2020-04-20 09:15:00	2020-04-20 16:00:00	2020-04-21 00:24:00	ACHEM	AC4
P6203072	4124411	COV2G	NEGATIVE	5.7 @COVN	3.8 @COVN	NEGATIVE	M	2020-04-20 09:45:00	2020-04-20 10:15:00	2020-04-21 00:13:00	ACHEM	AC4
P6203444	1126060	COV2G	NEGATIVE	1.0 @COVN	<2.3 @IGML	NEGATIVE	M	2020-04-20 10:18:00	2020-04-20 10:25:00	2020-04-21 00:16:00	ACHEM	AC4
P6203491	0758187	COV2G	NEGATIVE	0.9 @COVN	2.7 @COVN	NEGATIVE	M	2020-04-20 10:26:00	2020-04-20 10:49:00	2020-04-21 00:17:00	ACHEM	AC4
P6203929	1135507	COV2G	NEGATIVE	3.8 @COVN	<2.3 @IGML	NEGATIVE	M	2020-04-20 10:42:00	2020-04-20 10:52:00	2020-04-21 00:15:00	ACHEM	AC4
P6203892	6965899	COV2G	NEGATIVE	2.5 @COVN	<2.3 @IGML	NEGATIVE	H	2020-04-20 10:48:00	2020-04-20 19:33:00	2020-04-21 15:28:00	ACHEM	AC4
P6204204	3445652	COV2G	NEGATIVE	2.0 @COVN	<2.3 @IGML	NEGATIVE	M	2020-04-20 11:30:00	2020-04-20 11:43:00	2020-04-21 01:10:00	ACHEM	AC4
P6204509	0921677	COV2G	NEGATIVE	1.9 @COVN	<2.3 @IGML	NEGATIVE	H	2020-04-20 11:35:00	2020-04-20 19:47:00	2020-04-21 15:29:00	ACHEM	AC4
P6204492	4334284	COV2G	NEGATIVE	4.2 @COVN	<2.3 @IGML	NEGATIVE	M	2020-04-20 11:40:00	2020-04-20 11:56:00	2020-04-21 00:23:00	ACHEM	AC4
P6204605	0673017	COV2G	NEGATIVE	0.9 @COVN	<2.3 @IGML	NEGATIVE	S	2020-04-20 11:44:00	2020-04-20 16:25:00	2020-04-21 00:37:00	ACHEM	AC4
P6204618	0910716	COV2G	NEGATIVE	5.8 @COVN	<2.3 @IGML	NEGATIVE	S	2020-04-20 11:51:00	2020-04-20 15:43:00	2020-04-21 00:27:00	ACHEM	AC4
P6204495	0854222	COV2G	POSITIVE	17.4 @COVP	<2.3 @IGML	NEGATIVE	M	2020-04-20 11:54:00	2020-04-20 12:10:00	2020-04-21 00:19:00	ACHEM	AC4
P6205311	0327752	COV2G	NEGATIVE	9.7 @COVN	<2.3 @IGML	NEGATIVE	M	2020-04-20 12:00:00	2020-04-20 14:19:00	2020-04-21 00:19:00	ACHEM	AC4
P6204719	0871608	COV2G	NEGATIVE	0.7 @COVN	<2.3 @IGML	NEGATIVE	M	2020-04-20 12:05:00	2020-04-20 12:43:00	2020-04-21 00:22:00	ACHEM	AC4
P6204828	1015620	COV2G	NEGATIVE	5.6 @COVN	<2.3 @IGML	NEGATIVE	M	2020-04-20 12:05:00	2020-04-20 12:21:00	2020-04-21 00:18:00	ACHEM	AC4
P6204946	9427469	COV2G	NEGATIVE	1.8 @COVN	NULL	NULL	U	2020-04-20 12:22:00	2020-04-20 17:39:00	2020-04-21 15:28:00	ACHEM	AC4
P6204962	5085748	COV2G	NEGATIVE	1.1 @COVN	<2.3 @IGML	NEGATIVE	M	2020-04-20 12:30:00	2020-04-20 12:47:00	2020-04-21 00:22:00	ACHEM	AC4
P6205106	1198587	COV2G	NEGATIVE	3.1 @COVN	<2.3 @IGML	NEGATIVE	M	2020-04-20 12:55:00	2020-04-20 13:03:00	2020-04-21 00:21:00	ACHEM	AC4
P6205302	6663933	COV2G	NEGATIVE	6.0 @COVN	<2.3 @IGML	NEGATIVE	U	2020-04-20 13:24:00	2020-04-20 19:00:00	2020-04-21 15:26:00	ACHEM	AC4
P6205480	5696670	COV2G	POSITIVE	72.7 @COVP	10.6 @COVI	INDETERMINATE	M	2020-04-20 13:33:00	2020-04-20 13:46:00	2020-04-21 00:32:00	ACHEM	AC4
P6205397	10562981	COV2G	NEGATIVE	6.0 @COVN	<2.3 @IGML	NEGATIVE	M	2020-04-20 13:55:00	2020-04-20 15:41:00	2020-04-21 01:24:00	ACHEM	AC4
P6205708	9727465	COV2G	NEGATIVE	0.8 @COVN	<2.3 @IGML	NEGATIVE	N	2020-04-20 14:00:00	2020-04-20 18:37:00	2020-04-21 15:27:00	ACHEM	AC4
P6205607	5458155	COV2G	NEGATIVE	1.7 @COVN	3.3 @COVN	NEGATIVE	M	2020-04-20 14:35:00	2020-04-20 14:41:00	2020-04-21 00:20:00	ACHEM	AC4
P6213705	0772245	COV2G	NEGATIVE	1.2 @COVN	NULL	NULL	M	2020-04-20 14:40:00	2020-04-21 11:08:00	2020-04-22 00:06:00	ACHEM	AC4
P6205887	9437617	COV2G	NEGATIVE	1.0 @COVN	<2.3 @IGML	NEGATIVE	N	2020-04-20 14:45:00	2020-04-20 18:37:00	2020-04-21 15:28:00	ACHEM	AC4
P6206461	9449343	COV2G	NEGATIVE	1.2 @COVN	<2.3 @IGML	NEGATIVE	N	2020-04-20 15:43:00	2020-04-20 18:37:00	2020-04-21 15:29:00	ACHEM	AC4
P6206480	9492939	COV2G	NEGATIVE	1.8 @COVN	<2.3 @IGML	NEGATIVE	N	2020-04-20 15:43:00	2020-04-20 18:37:00	2020-04-21 15:29:00	ACHEM	AC4
P6206562	9497261	COV2G	NEGATIVE	1.3 @COVN	<2.3 @IGML	NEGATIVE	U	2020-04-20 16:04:00	2020-04-20 21:25:00	2020-04-21 15:29:00	ACHEM	AC4
P6206627	6429940	COV2G	NEGATIVE	2.5 @COVN	<2.3 @IGML	NEGATIVE	U	2020-04-20 16:05:00	2020-04-20 21:26:00	2020-04-21 15:29:00	ACHEM	AC4
P6206869	0397035	COV2G	NEGATIVE	6.8 @COVN	3.0 @COVN	NEGATIVE	M	2020-04-20 16:45:00	2020-04-20 16:59:00	2020-04-21 00:06:00	ACHEM	AC4
P6206936	5039185	COV2G	NEGATIVE	1.8 @COVN	<2.3 @IGML	NEGATIVE	U	2020-04-20 16:45:00	2020-04-20 21:14:00	2020-04-21 15:29:00	ACHEM	AC4
P6206727	0560884	COV2G	INDETERMINATE	11.7 @COVI	2.4 @COVN	NEGATIVE	M	2020-04-20 16:52:00	2020-04-20 17:13:00	2020-04-21 00:45:00	ACHEM	AC4
P6207000	0484283	COV2G	POSITIVE	14.1 @COVP	<2.3 @IGML	NEGATIVE	M	2020-04-20 16:58:00	2020-04-20 17:14:00	2020-04-21 00:42:00	ACHEM	AC4
P6207099	9370434	COV2G	NEGATIVE	2.6 @COVN	<2.3 @IGML	NEGATIVE	M	2020-04-20 17:25:00	2020-04-20 17:34:00	2020-04-21 15:25:00	ACHEM	AC4
P6206935	5394079	COV2G	NEGATIVE	0.8 @COVN	<2.3 @IGML	NEGATIVE	M	2020-04-20 17:31:00	2020-04-20 18:07:00	2020-04-21 15:25:00	ACHEM	AC4
P6207024	1005051	COV2G	NEGATIVE	8.6 @COVN	<2.3 @IGML	NEGATIVE	M	2020-04-20 17:57:00	2020-04-20 18:28:00	2020-04-21 15:25:00	ACHEM	AC4
P6207187	1155865	COV2G	NEGATIVE	0.9 @COVN	<2.3 @IGML	NEGATIVE	M	2020-04-20 17:59:00	2020-04-20 18:05:00	2020-04-21 15:25:00	ACHEM	AC4
P6207374	9764515	COV2G	NEGATIVE	0.9 @COVN	<2.3 @IGML	NEGATIVE	M	2020-04-20 18:00:00	2020-04-20 18:48:00	2020-04-21 15:30:00	ACHEM	AC4
P6207442	0798267	COV2G	NEGATIVE	8.7 @COVN	<2.3 @IGML	NEGATIVE	M	2020-04-20 18:10:00	2020-04-20 18:36:00	2020-04-21 15:25:00	ACHEM	AC4
P6207498	15853048	COV2G	POSITIVE	28.5 @COVP	<2.3 @IGML	NEGATIVE	M	2020-04-20 18:10:00	2020-04-20 18:57:00	2020-04-21 15:26:00	ACHEM	AC4
P6207263	5140167	COV2G	INDETERMINATE	10.1 @COVI	<2.3 @IGML	NEGATIVE	M	2020-04-20 18:29:00	2020-04-20 18:44:00	2020-04-21 15:28:00	ACHEM	AC4
P6207485	6424198	COV2G	POSITIVE	18.1 @COVP	<2.3 @IGML	NEGATIVE	M	2020-04-20 18:38:00	2020-04-20 18:50:00	2020-04-21 15:26:00	ACHEM	AC4
P6207267	4971719	COV2G	NEGATIVE	2.7 @COVN	<2.3 @IGML	NEGATIVE	M	2020-04-20 18:55:00	2020-04-20 19:05:00	2020-04-21 15:31:00	ACHEM	AC4
P6207574	7236680	COV2G	NEGATIVE	7.7 @COVN	<2.3 @IGML	NEGATIVE	M	2020-04-20 19:39:00	2020-04-20 19:47:00	2020-04-21 15:27:00	ACHEM	AC4
P6207877	1127116	COV2G	NEGATIVE	1.9 @COVN	<2.3 @IGML	NEGATIVE	M	2020-04-20 20:49:00	2020-04-20 20:58:00	2020-04-21 15:27:00	ACHEM	AC4
P6207834	15853289	COV2G	NEGATIVE	1.8 @COVN	<2.3 @IGML	NEGATIVE	M	2020-04-20 21:05:00	2020-04-20 21:27:00	2020-04-21 15:28:00	ACHEM	AC4
P6207997	4351645	COV2G	NEGATIVE	1.6 @COVN	<2.3 @IGML	NEGATIVE	M	2020-04-20 21:30:00	2020-04-20 21:36:00	2020-04-21 15:27:00	ACHEM	AC4
P6208162	5269659	COV2G	X	X	X	X	M	2020-04-20 22:00:00	2020-04-20 22:15:00	2020-04-21 01:04:00	ACHEM	AC4
P6211921	5269659	COV2G	NEGATIVE	3.5 @COVN	<2.3 @IGML	NEGATIVE	M	2020-04-20 22:00:00	2020-04-21 07:53:00	2020-04-21 15:31:00	ACHEM	AC4
P6208201	15719909	COV2G	NEGATIVE	1.9 @COVN	NULL	NULL	M	2020-04-20 23:10:00	2020-04-20 23:19:00	2020-04-21 15:30:00	ACHEM	AC4
P6208222	5163623	COV2G	NEGATIVE	1.7 @COVN	<2.3 @IGML	NEGATIVE	M	2020-04-20 23:59:00	2020-04-21 00:06:00	2020-04-21 15:27:00	ACHEM	AC4
P6210474	0623764	COV2G	NEGATIVE	4.9 @COVN	<2.3 @IGML	NEGATIVE	M	2020-04-21 00:28:00	2020-04-21 00:44:00	2020-04-21 15:24:00	ACHEM	AC4
P6208357	0501152	COV2G	NEGATIVE	1.4 @COVN	<2.3 @IGML	NEGATIVE	M	2020-04-21 00:50:00	2020-04-21 01:16:00	2020-04-21 15:30:00	ACHEM	AC4
P6210451	7188177	COV2G	NEGATIVE	5.0 @COVN	<2.3 @IGML	NEGATIVE	M	2020-04-21 01:30:00	2020-04-21 01:40:00	2020-04-21 15:24:00	ACHEM	AC4
P6210462	7291753	COV2G	NEGATIVE	1.6 @COVN	<2.3 @IGML	NEGATIVE	M	2020-04-21 02:00:00	2020-04-21 02:05:00	2020-04-21 15:23:00	ACHEM	AC4
P6210552	9559780	COV2G	NEGATIVE	9.7 @COVN	<2.3 @IGML	NEGATIVE	M	2020-04-21 02:04:00	2020-04-21 02:09:00	2020-04-21 15:23:00	ACHEM	AC4
P6210720	15037091	COV2G	NEGATIVE	2.0 @COVN	2.4 @COVN	NEGATIVE	M	2020-04-21 02:20:00	2020-04-21 02:56:00	2020-04-21 15:23:00	ACHEM	AC4
P6210732	13372480	COV2G	NEGATIVE	3.9 @COVN	<2.3 @IGML	NEGATIVE	M	2020-04-21 03:15:00	2020-04-21 03:31:00	2020-04-21 15:23:00	ACHEM	AC4
P6210754	5011709	COV2G	NEGATIVE	4.9 @COVN	<2.3 @IGML	NEGATIVE	M	2020-04-21 04:05:00	2020-04-21 04:42:00	2020-04-21 15:24:00	ACHEM	AC4
P6210745	3003468	COV2G	NEGATIVE	2.1 @COVN	<2.3 @IGML	NEGATIVE	U	2020-04-21 05:58:00	2020-04-21 09:47:00	2020-04-22 00:02:00	ACHEM	AC4
P6211748	3578824	COV2G	nullus resultarum	nullus resultarum	nullus resultarum	nullus resultarum	U	2020-04-21 06:59:00	NULL	NULL	ACHEM	AC4
P6211668	0693675	COV2G	NEGATIVE	7.1 @COVN	<2.3 @IGML	NEGATIVE	M	2020-04-21 07:20:00	2020-04-21 07:30:00	2020-04-21 15:22:00	ACHEM	AC4
P6211669	4424268	COV2G	NEGATIVE	0.7 @COVN	<2.3 @IGML	NEGATIVE	M	2020-04-21 07:48:00	2020-04-21 08:01:00	2020-04-21 15:31:00	ACHEM	AC4
P6212112	0540271	COV2G	NEGATIVE	8.5 @COVN	<2.3 @IGML	NEGATIVE	M	2020-04-21 08:20:00	2020-04-21 10:08:00	2020-04-22 00:02:00	ACHEM	AC4
P6212550	4885205	COV2G	NEGATIVE	1.2 @COVN	<2.3 @IGML	NEGATIVE	M	2020-04-21 08:57:00	2020-04-21 09:14:00	2020-04-22 00:04:00	ACHEM	AC4
P6212659	9381355	COV2G	NEGATIVE	0.6 @COVN	6.6 @COVN	NEGATIVE	M	2020-04-21 09:00:00	2020-04-21 09:11:00	2020-04-22 00:03:00	ACHEM	AC4
P6212494	5863620	COV2G	NEGATIVE	1.6 @COVN	<2.3 @IGML	NEGATIVE	M	2020-04-21 09:00:00	2020-04-21 09:11:00	2020-04-22 00:04:00	ACHEM	AC4
P6213048	0493679	COV2G	NEGATIVE	2.7 @COVN	2.6 @COVN	NEGATIVE	M	2020-04-21 09:36:00	2020-04-21 09:46:00	2020-04-22 00:01:00	ACHEM	AC4
P6213091	14841282	COV2G	NEGATIVE	1.0 @COVN	<2.3 @IGML	NEGATIVE	N	2020-04-21 09:41:00	2020-04-21 18:45:00	2020-04-22 11:27:00	ACHEM	AC4
P6213102	9383030	COV2G	NEGATIVE	1.3 @COVN	<2.3 @IGML	NEGATIVE	F	2020-04-21 09:43:00	2020-04-21 20:52:00	2020-04-22 11:27:00	ACHEM	AC4
P6213194	0929775	COV2G	NEGATIVE	2.3 @COVN	NULL	NULL	S	2020-04-21 09:53:00	2020-04-21 15:16:00	2020-04-22 00:06:00	ACHEM	AC4
P6213279	5346818	COV2G	NEGATIVE	2.3 @COVN	<2.3 @IGML	NEGATIVE	M	2020-04-21 10:03:00	2020-04-21 10:18:00	2020-04-22	ACHEM	AC4
P6213436	0795991	COV2G	NEGATIVE	0.6 @COVN	<2.3 @IGML	NEGATIVE	H	2020-04-21 10:14:00	2020-04-21 19:54:00	2020-04-22 11:26:00	ACHEM	AC4
P6213573	0418594	COV2G	NEGATIVE	2.4 @COVN	<2.3 @IGML	NEGATIVE	M	2020-04-21 10:50:00	2020-04-21 11:05:00	2020-04-22 11:20:00	ACHEM	AC4
P6213849	4896309	COV2G	NEGATIVE	5.0 @COVN	<2.3 @IGML	NEGATIVE	M	2020-04-21 10:55:00	2020-04-21 11:18:00	2020-04-21 23:58:00	ACHEM	AC4
P6214020	14863939	COV2G	NEGATIVE	2.3 @COVN	<2.3 @IGML	NEGATIVE	U	2020-04-21 11:09:00	2020-04-21 17:05:00	2020-04-22 00:04:00	ACHEM	AC4
P6214318	0564859	COV2G	NEGATIVE	4.8 @COVN	<2.3 @IGML	NEGATIVE	S	2020-04-21 11:36:00	2020-04-21 15:16:00	2020-04-22	ACHEM	AC4
P6214393	7215515	COV2G	NEGATIVE	1.9 @COVN	<2.3 @IGML	NEGATIVE	U	2020-04-21 11:40:00	2020-04-21 17:05:00	2020-04-22 00:04:00	ACHEM	AC4
P6214476	4863564	COV2G	NEGATIVE	0.9 @COVN	<2.3 @IGML	NEGATIVE	S	2020-04-21 11:50:00	2020-04-21 16:17:00	2020-04-22 00:03:00	ACHEM	AC4
P6214577	7180244	COV2G	NEGATIVE	2.3 @COVN	NULL	NULL	M	2020-04-21 11:54:00	2020-04-21 13:37:00	2020-04-22 00:05:00	ACHEM	AC4
P6214509	0538975	COV2G	NEGATIVE	2.5 @COVN	<2.3 @IGML	NEGATIVE	M	2020-04-21 12:00:00	2020-04-21 12:24:00	2020-04-22 00:01:00	ACHEM	AC4
P6214918	4629926	COV2G	POSITIVE	25.0 @COVP	<2.3 @IGML	NEGATIVE	M	2020-04-21 12:00:00	2020-04-21 13:10:00	2020-04-22 00:02:00	ACHEM	AC4
P6214809	3539795	COV2G	NEGATIVE	3.0 @COVN	<2.3 @IGML	NEGATIVE	M	2020-04-21 12:20:00	2020-04-21 12:41:00	2020-04-22 00:01:00	ACHEM	AC4
P6214822	3490977	COV2G	NEGATIVE	5.7 @COVN	2.9 @COVN	NEGATIVE	M	2020-04-21 12:28:00	2020-04-21 12:47:00	2020-04-22 00:03:00	ACHEM	AC4
P6214902	4383282	COV2G	NEGATIVE	0.8 @COVN	<2.3 @IGML	NEGATIVE	G	2020-04-21 12:49:00	2020-04-21 20:36:00	2020-04-22 11:26:00	ACHEM	AC4
P6214950	5395428	COV2G	NEGATIVE	1.8 @COVN	<2.3 @IGML	NEGATIVE	M	2020-04-21 13:00:00	2020-04-21 13:22:00	2020-04-22 00:01:00	ACHEM	AC4
P6214308	0517204	COV2G	NEGATIVE	3.7 @COVN	<2.3 @IGML	NEGATIVE	M	2020-04-21 13:10:00	2020-04-21 16:07:00	2020-04-22	ACHEM	AC4
P6215209	6626493	COV2G	POSITIVE	>100.0 @IGGH	20.6 @COVP	POSITIVE	G	2020-04-21 13:15:00	2020-04-21 18:08:00	2020-04-22 11:28:00	ACHEM	AC4
P6215090	5682436	COV2G	NEGATIVE	3.7 @COVN	<2.3 @IGML	NEGATIVE	M	2020-04-21 13:20:00	2020-04-21 13:38:00	2020-04-21 23:58:00	ACHEM	AC4
P6214536	1217357	COV2G	POSITIVE	80.1 @COVP	14.8 @COVP	POSITIVE	G	2020-04-21 13:50:00	2020-04-21 18:08:00	2020-04-22 11:28:00	ACHEM	AC4
P6213614	15852044	COV2G	NEGATIVE	2.5 @COVN	<2.3 @IGML	NEGATIVE	M	2020-04-21 13:50:00	2020-04-21 14:02:00	2020-04-22	ACHEM	AC4
P6215315	9523250	COV2G	NEGATIVE	1.6 @COVN	<2.3 @IGML	NEGATIVE	N	2020-04-21 13:52:00	2020-04-21 18:45:00	2020-04-22 11:26:00	ACHEM	AC4
P6215365	4035327	COV2G	NEGATIVE	2.1 @COVN	<2.3 @IGML	NEGATIVE	H	2020-04-21 13:57:00	2020-04-21 20:53:00	2020-04-22 11:27:00	ACHEM	AC4
P6215476	5054358	COV2G	NEGATIVE	0.6 @COVN	3.4 @COVN	NEGATIVE	M	2020-04-21 14:05:00	2020-04-21 14:32:00	2020-04-21 23:58:00	ACHEM	AC4
P6215474	7401984	COV2G	NEGATIVE	1.6 @COVN	NULL	NULL	F	2020-04-21 14:11:00	2020-04-21 21:00:00	2020-04-22 11:29:00	ACHEM	AC4
P6215623	9565924	COV2G	NEGATIVE	3.6 @COVN	NULL	NULL	M	2020-04-21 14:32:00	2020-04-21 16:36:00	2020-04-22 11:30:00	ACHEM	AC4
P6215668	6680354	COV2G	NEGATIVE	0.6 @COVN	<2.3 @IGML	NEGATIVE	M	2020-04-21 14:35:00	2020-04-21 14:47:00	2020-04-22 00:03:00	ACHEM	AC4
P6215689	15851896	COV2G	nullus resultarum	nullus resultarum	nullus resultarum	nullus resultarum	M	2020-04-21 14:40:00	NULL	NULL	ACHEM	AC4
P6215671	7381613	COV2G	NEGATIVE	3.0 @COVN	<2.3 @IGML	NEGATIVE	U	2020-04-21 14:41:00	2020-04-21 21:26:00	2020-04-22 11:22:00	ACHEM	AC4
P6215552	6697164	COV2G	NEGATIVE	2.7 @COVN	<2.3 @IGML	NEGATIVE	M	2020-04-21 14:51:00	2020-04-21 15:02:00	2020-04-21 23:59:00	ACHEM	AC4
P6216856	0402430	COV2G	NEGATIVE	1.4 @COVN	<2.3 @IGML	NEGATIVE	S	2020-04-21 14:58:00	2020-04-21 17:42:00	2020-04-22 11:20:00	ACHEM	AC4
P6221968	9487001	COV2G	NEGATIVE	3.2 @COVN	<2.3 @IGML	NEGATIVE	M	2020-04-21 15:01:00	2020-04-22 07:57:00	2020-04-22 23:27:00	ACHEM	AC4
P6216521	0395076	COV2G	NEGATIVE	3.1 @COVN	<2.3 @IGML	NEGATIVE	M	2020-04-21 15:08:00	2020-04-21 17:23:00	2020-04-22 11:22:00	ACHEM	AC4
P6215763	7101243	COV2G	NEGATIVE	7.8 @COVN	<2.3 @IGML	NEGATIVE	M	2020-04-21 15:14:00	2020-04-21 17:58:00	2020-04-22 11:14:00	ACHEM	AC4
P6215845	15853727	COV2G	NEGATIVE	2.4 @COVN	<2.3 @IGML	NEGATIVE	U	2020-04-21 15:16:00	2020-04-21 21:26:00	2020-04-22 11:27:00	ACHEM	AC4
P6215899	10692458	COV2G	NEGATIVE	3.0 @COVN	<2.3 @IGML	NEGATIVE	M	2020-04-21 15:17:00	2020-04-21 15:28:00	2020-04-21 23:58:00	ACHEM	AC4
P6212252	0622761	COV2G	nullus resultarum	nullus resultarum	nullus resultarum	nullus resultarum	M	2020-04-21 15:24:00	NULL	NULL	ACHEM	AC4
P6215915	0279406	COV2G	INDETERMINATE	10.2 @COVI	3.3 @COVN	NEGATIVE	M	2020-04-21 15:30:00	2020-04-21 15:40:00	2020-04-21 23:53:00	ACHEM	AC4
P6215872	3565759	COV2G	NEGATIVE	1.9 @COVN	<2.3 @IGML	NEGATIVE	M	2020-04-21 15:35:00	2020-04-21 16:04:00	2020-04-22 00:01:00	ACHEM	AC4
P6215680	3546086	COV2G	NEGATIVE	3.1 @COVN	<2.3 @IGML	NEGATIVE	M	2020-04-21 15:37:00	2020-04-21 16:37:00	2020-04-21 23:58:00	ACHEM	AC4
P6215719	4455089	COV2G	NEGATIVE	5.7 @COVN	<2.3 @IGML	NEGATIVE	M	2020-04-21 15:37:00	2020-04-21 16:36:00	2020-04-22 00:03:00	ACHEM	AC4
P6216118	10095518	COV2G	NEGATIVE	3.4 @COVN	<2.3 @IGML	NEGATIVE	H	2020-04-21 15:39:00	2020-04-22 16:28:00	2020-04-22 23:46:00	ACHEM	AC4
P6216072	1164648	COV2G	NEGATIVE	1.7 @COVN	<2.3 @IGML	NEGATIVE	S	2020-04-21 15:40:00	2020-04-21 20:37:00	2020-04-22 11:26:00	ACHEM	AC4
P6215700	5520308	COV2G	NEGATIVE	5.2 @COVN	<2.3 @IGML	NEGATIVE	M	2020-04-21 15:57:00	2020-04-21 17:39:00	2020-04-22 11:21:00	ACHEM	AC4
P6216151	1204544	COV2G	NEGATIVE	4.7 @COVN	<2.3 @IGML	NEGATIVE	M	2020-04-21 16:00:00	2020-04-21 16:17:00	2020-04-22 00:02:00	ACHEM	AC4
P6216073	15854041	COV2G	NEGATIVE	2.5 @COVN	<2.3 @IGML	NEGATIVE	M	2020-04-21 16:02:00	2020-04-21 16:19:00	2020-04-21 23:59:00	ACHEM	AC4
P6216302	9549009	COV2G	NEGATIVE	1.5 @COVN	<2.3 @IGML	NEGATIVE	N	2020-04-21 16:09:00	2020-04-22 16:19:00	2020-04-22 23:45:00	ACHEM	AC4
P6216014	7411189	COV2G	NEGATIVE	1.9 @COVN	<2.3 @IGML	NEGATIVE	M	2020-04-21 16:10:00	2020-04-21 16:20:00	2020-04-22 00:04:00	ACHEM	AC4
P6216347	5185009	COV2G	NEGATIVE	1.4 @COVN	<2.3 @IGML	NEGATIVE	G	2020-04-21 16:17:00	2020-04-21 22:18:00	2020-04-22 11:26:00	ACHEM	AC4
P6216196	15695646	COV2G	NEGATIVE	1.1 @COVN	<2.3 @IGML	NEGATIVE	M	2020-04-21 16:24:00	2020-04-21 16:34:00	2020-04-22 00:03:00	ACHEM	AC4
P6216414	5078852	COV2G	NEGATIVE	1.6 @COVN	<2.3 @IGML	NEGATIVE	U	2020-04-21 16:29:00	2020-04-21 21:25:00	2020-04-22 11:27:00	ACHEM	AC4
P6216432	5819283	COV2G	NEGATIVE	2.9 @COVN	<2.3 @IGML	NEGATIVE	H	2020-04-21 16:31:00	2020-04-22 16:28:00	2020-04-22 23:46:00	ACHEM	AC4
P6216378	7230657	COV2G	NEGATIVE	1.9 @COVN	<2.3 @IGML	NEGATIVE	U	2020-04-21 16:32:00	2020-04-21 21:26:00	2020-04-22 11:25:00	ACHEM	AC4
P6216475	15342280	COV2G	NEGATIVE	4.0 @COVN	<2.3 @IGML	NEGATIVE	G	2020-04-21 16:38:00	2020-04-21 22:17:00	2020-04-22 11:28:00	ACHEM	AC4
P6216933	1040070	COV2G	NEGATIVE	4.4 @COVN	<2.3 @IGML	NEGATIVE	M	2020-04-21 16:45:00	2020-04-21 17:41:00	2020-04-22 11:22:00	ACHEM	AC4
P6216913	0385508	COV2G	NEGATIVE	3.1 @COVN	<2.3 @IGML	NEGATIVE	M	2020-04-21 16:48:00	2020-04-21 17:40:00	2020-04-22 11:23:00	ACHEM	AC4
P6216454	9942970	COV2G	NEGATIVE	1.6 @COVN	<2.3 @IGML	NEGATIVE	M	2020-04-21 16:49:00	2020-04-21 16:57:00	2020-04-22 00:04:00	ACHEM	AC4
P6216408	9709165	COV2G	NEGATIVE	5.8 @COVN	<2.3 @IGML	NEGATIVE	M	2020-04-21 16:58:00	2020-04-21 17:09:00	2020-04-22 11:21:00	ACHEM	AC4
P6216532	3480740	COV2G	NEGATIVE	1.8 @COVN	<2.3 @IGML	NEGATIVE	M	2020-04-21 17:00:00	2020-04-21 17:08:00	2020-04-22 11:21:00	ACHEM	AC4
P6216491	4758148	COV2G	NEGATIVE	1.9 @COVN	<2.3 @IGML	NEGATIVE	M	2020-04-21 17:05:00	2020-04-21 17:23:00	2020-04-22 11:23:00	ACHEM	AC4
P6216949	3526194	COV2G	NEGATIVE	3.4 @COVN	<2.3 @IGML	NEGATIVE	M	2020-04-21 17:08:00	2020-04-21 17:40:00	2020-04-22 11:22:00	ACHEM	AC4
P6216967	14855460	COV2G	POSITIVE	13.4 @COVP	<2.3 @IGML	NEGATIVE	U	2020-04-21 17:35:00	2020-04-21 21:26:00	2020-04-22 11:28:00	ACHEM	AC4
P6217046	1111869	COV2G	NEGATIVE	4.9 @COVN	<2.3 @IGML	NEGATIVE	M	2020-04-21 17:51:00	2020-04-21 17:58:00	2020-04-22 11:14:00	ACHEM	AC4
P6217042	0437318	COV2G	NEGATIVE	1.1 @COVN	<2.3 @IGML	NEGATIVE	M	2020-04-21 17:55:00	2020-04-21 18:15:00	2020-04-22 11:21:00	ACHEM	AC4
P6217017	7350679	COV2G	NEGATIVE	5.7 @COVN	<2.3 @IGML	NEGATIVE	M	2020-04-21 18:00:00	2020-04-21 18:10:00	2020-04-22 11:20:00	ACHEM	AC4
P6216963	0589021	COV2G	NEGATIVE	1.6 @COVN	<2.3 @IGML	NEGATIVE	M	2020-04-21 18:05:00	2020-04-21 18:19:00	2020-04-22 11:21:00	ACHEM	AC4
P6217115	9370069	COV2G	NEGATIVE	0.9 @COVN	<2.3 @IGML	NEGATIVE	M	2020-04-21 18:10:00	2020-04-21 18:23:00	2020-04-22 11:29:00	ACHEM	AC4
P6217201	15854222	COV2G	NEGATIVE	2.0 @COVN	<2.3 @IGML	NEGATIVE	M	2020-04-21 18:30:00	2020-04-21 18:50:00	2020-04-22 11:29:00	ACHEM	AC4
P6217409	0685353	COV2G	NEGATIVE	0.8 @COVN	<2.3 @IGML	NEGATIVE	M	2020-04-21 20:05:00	2020-04-21 20:22:00	2020-04-22 11:20:00	ACHEM	AC4
P6217545	4215651	COV2G	NEGATIVE	9.8 @COVN	<2.3 @IGML	NEGATIVE	M	2020-04-21 20:40:00	2020-04-21 21:00:00	2020-04-22 11:23:00	ACHEM	AC4
P6217767	3577811	COV2G	INDETERMINATE	10.7 @COVI	<2.3 @IGML	NEGATIVE	M	2020-04-21 21:33:00	2020-04-21 22:02:00	2020-04-22 11:22:00	ACHEM	AC4
P6217807	6567933	COV2G	NEGATIVE	1.8 @COVN	<2.3 @IGML	NEGATIVE	M	2020-04-21 22:08:00	2020-04-21 22:17:00	2020-04-22 11:23:00	ACHEM	AC4
P6217825	6650111	COV2G	NEGATIVE	1.1 @COVN	<2.3 @IGML	NEGATIVE	M	2020-04-21 22:20:00	2020-04-21 22:42:00	2020-04-22 11:23:00	ACHEM	AC4
P6217925	5088439	COV2G	NEGATIVE	4.8 @COVN	<2.3 @IGML	NEGATIVE	M	2020-04-21 23:17:00	2020-04-21 23:28:00	2020-04-22 11:25:00	ACHEM	AC4
P6217981	9970610	COV2G	NEGATIVE	1.7 @COVN	<2.3 @IGML	NEGATIVE	M	2020-04-21 23:30:00	2020-04-21 23:30:00	2020-04-22 11:29:00	ACHEM	AC4
P6217989	1051396	COV2G	NEGATIVE	6.9 @COVN	<2.3 @IGML	NEGATIVE	M	2020-04-21 23:45:00	2020-04-21 23:57:00	2020-04-22 11:25:00	ACHEM	AC4
P6220513	15511132	COV2G	NEGATIVE	2.1 @COVN	<2.3 @IGML	NEGATIVE	M	2020-04-22 00:45:00	2020-04-22 00:51:00	2020-04-22 11:24:00	ACHEM	AC4
P6220527	4648566	COV2G	NEGATIVE	1.1 @COVN	<2.3 @IGML	NEGATIVE	M	2020-04-22 00:53:00	2020-04-22 01:00:00	2020-04-22 11:24:00	ACHEM	AC4
P6220590	0657308	COV2G	NEGATIVE	4.8 @COVN	<2.3 @IGML	NEGATIVE	M	2020-04-22 01:40:00	2020-04-22 02:23:00	2020-04-22 11:24:00	ACHEM	AC4
P6220644	1221545	COV2G	NEGATIVE	0.9 @COVN	<2.3 @IGML	NEGATIVE	M	2020-04-22 02:10:00	2020-04-22 02:23:00	2020-04-22 11:24:00	ACHEM	AC4
P6220514	0399653	COV2G	POSITIVE	24.0 @COVP	<2.3 @IGML	NEGATIVE	M	2020-04-22 02:23:00	2020-04-22 02:23:00	2020-04-22 11:24:00	ACHEM	AC4
P6220608	7306052	COV2G	NEGATIVE	3.2 @COVN	<2.3 @IGML	NEGATIVE	M	2020-04-22 02:50:00	2020-04-22 03:51:00	2020-04-22 11:29:00	ACHEM	AC4
P6221065	1238167	COV2G	NEGATIVE	2.3 @COVN	<2.3 @IGML	NEGATIVE	G	2020-04-22 04:54:00	2020-04-22 09:54:00	2020-04-22 23:30:00	ACHEM	AC4
P6221033	0426103	COV2G	NEGATIVE	8.6 @COVN	<2.3 @IGML	NEGATIVE	M	2020-04-22 05:04:00	2020-04-22 05:30:00	2020-04-22 11:25:00	ACHEM	AC4
P6221112	15013536	COV2G	NEGATIVE	3.1 @COVN	<2.3 @IGML	NEGATIVE	M	2020-04-22 05:17:00	2020-04-22 06:25:00	2020-04-22 11:25:00	ACHEM	AC4
P6221179	6937866	COV2G	NEGATIVE	2.4 @COVN	<2.3 @IGML	NEGATIVE	M	2020-04-22 05:40:00	2020-04-22 06:30:00	2020-04-22 11:29:00	ACHEM	AC4
P6221555	7333940	COV2G	NEGATIVE	2.3 @COVN	<2.3 @IGML	NEGATIVE	S	2020-04-22 06:55:00	2020-04-22 10:11:00	2020-04-22 23:31:00	ACHEM	AC4
P6221584	5092952	COV2G	NEGATIVE	1.8 @COVN	<2.3 @IGML	NEGATIVE	M	2020-04-22 07:05:00	2020-04-22 07:32:00	2020-04-22 23:27:00	ACHEM	AC4
P6221297	13956980	COV2G	NEGATIVE	5.8 @COVN	<2.3 @IGML	NEGATIVE	M	2020-04-22 07:17:00	2020-04-22 07:28:00	2020-04-22 23:26:00	ACHEM	AC4
P6221906	9544202	COV2G	NEGATIVE	6.2 @COVN	<2.3 @IGML	NEGATIVE	F	2020-04-22 07:50:00	2020-04-22 20:22:00	2020-04-23 11:43:00	ACHEM	ADS2
P6221854	0563806	COV2G	NEGATIVE	5.4 @COVN	<2.3 @IGML	NEGATIVE	M	2020-04-22 07:56:00	2020-04-22 08:16:00	2020-04-22 23:27:00	ACHEM	AC4
P6221908	4847908	COV2G	NEGATIVE	3.7 @COVN	<2.3 @IGML	NEGATIVE	M	2020-04-22 08:00:00	2020-04-22 08:12:00	2020-04-22 23:27:00	ACHEM	AC4
P6222026	1072348	COV2G	nullus resultarum	nullus resultarum	nullus resultarum	nullus resultarum	M	2020-04-22 08:01:00	NULL	NULL	ACHEM	AC4
P6222328	4478155	COV2G	INDETERMINATE	11.4 @COVI	<2.3 @IGML	NEGATIVE	M	2020-04-22 08:28:00	2020-04-22 09:57:00	2020-04-22 23:30:00	ACHEM	AC4
P6222357	4231635	COV2G	NEGATIVE	4.2 @COVN	6.4 @COVN	NEGATIVE	M	2020-04-22 08:40:00	2020-04-22 08:58:00	2020-04-22 23:28:00	ACHEM	AC4
P6222816	5130338	COV2G	NEGATIVE	2.1 @COVN	<2.3 @IGML	NEGATIVE	M	2020-04-22 08:40:00	2020-04-22 09:10:00	2020-04-22 23:28:00	ACHEM	AC4
P6223265	5449952	COV2G	NEGATIVE	3.8 @COVN	<2.3 @IGML	NEGATIVE	F	2020-04-22 08:53:00	2020-04-24 09:41:00	2020-04-25 00:10:00	ACHEM	AC4
P6222590	0827549	COV2G	NEGATIVE	1.8 @COVN	<2.3 @IGML	NEGATIVE	M	2020-04-22 09:05:00	2020-04-22 09:20:00	2020-04-22 23:29:00	ACHEM	AC4
P6222796	0925125	COV2G	NEGATIVE	3.7 @COVN	<2.3 @IGML	NEGATIVE	M	2020-04-22 09:06:00	2020-04-22 09:57:00	2020-04-22 23:30:00	ACHEM	AC4
P6215715	0623764	COV2G	NEGATIVE	3.7 @COVN	<2.3 @IGML	NEGATIVE	M	2020-04-22 09:12:00	2020-04-22 09:12:00	2020-04-22 23:28:00	ACHEM	AC4
P6222937	0539604	COV2G	NEGATIVE	8.8 @COVN	<2.3 @IGML	NEGATIVE	M	2020-04-22 09:18:00	2020-04-22 09:44:00	2020-04-22 23:29:00	ACHEM	AC4
P6222898	5906296	COV2G	NEGATIVE	2.8 @COVN	<2.3 @IGML	NEGATIVE	K	2020-04-22 09:20:00	2020-04-22 13:05:00	2020-04-22 23:38:00	ACHEM	AC4
P6222913	5671150	COV2G	NEGATIVE	3.9 @COVN	<2.3 @IGML	NEGATIVE	M	2020-04-22 09:20:00	2020-04-22 09:30:00	2020-04-22 23:29:00	ACHEM	AC4
P6222925	7190517	COV2G	NEGATIVE	5.7 @COVN	<2.3 @IGML	NEGATIVE	M	2020-04-22 09:20:00	2020-04-22 09:57:00	2020-04-22 23:31:00	ACHEM	AC4
P6223168	5417657	COV2G	POSITIVE	14.3 @COVP	<2.3 @IGML	NEGATIVE	M	2020-04-22 09:20:00	2020-04-22 11:30:00	2020-04-22 23:35:00	ACHEM	AC4
P6223074	0882401	COV2G	NEGATIVE	9.9 @COVN	<2.3 @IGML	NEGATIVE	M	2020-04-22 09:33:00	2020-04-22 11:29:00	2020-04-22 23:33:00	ACHEM	AC4
P6223132	6645225	COV2G	NEGATIVE	4.3 @COVN	NULL	NULL	H	2020-04-22 09:37:00	2020-04-22 19:50:00	2020-04-23 11:43:00	ACHEM	ADS2
P6223142	TAM326006849	COV2G	NEGATIVE	2.7 @COVN	<2.3 @IGML	NEGATIVE	R	2020-04-22 09:37:00	2020-04-22 17:02:00	2020-04-23 11:43:00	ACHEM	ADS2
P6223850	TAM130003816	COV2G	NEGATIVE	5.7 @COVN	<2.3 @IGML	NEGATIVE	R	2020-04-22 09:38:00	2020-04-22 18:03:00	2020-04-23 11:43:00	ACHEM	ADS2
P6223163	TAM927008139	COV2G	NEGATIVE	1.6 @COVN	<2.3 @IGML	NEGATIVE	R	2020-04-22 09:39:00	2020-04-22 17:02:00	2020-04-23 11:43:00	ACHEM	ADS2
P6223078	7329120	COV2G	NEGATIVE	7.0 @COVN	<2.3 @IGML	NEGATIVE	M	2020-04-22 09:40:00	2020-04-22 18:29:00	2020-04-23 11:43:00	ACHEM	ADS2
P6223111	0974371	COV2G	NEGATIVE	9.0 @COVN	<2.3 @IGML	NEGATIVE	M	2020-04-22 09:45:00	2020-04-22 09:54:00	2020-04-22 23:30:00	ACHEM	AC4
P6223256	1204608	COV2G	NEGATIVE	4.6 @COVN	<2.3 @IGML	NEGATIVE	M	2020-04-22 09:47:00	2020-04-22 11:29:00	2020-04-22 23:34:00	ACHEM	AC4
P6223292	1177552	COV2G	NEGATIVE	3.1 @COVN	<2.3 @IGML	NEGATIVE	C	2020-04-22 09:52:00	2020-04-22 12:27:00	2020-04-22 23:37:00	ACHEM	AC4
P6223141	15027999	COV2G	NEGATIVE	6.0 @COVN	NULL	NULL	M	2020-04-22 09:57:00	2020-04-22 11:29:00	2020-04-22 23:34:00	ACHEM	AC4
P6223219	6687113	COV2G	NEGATIVE	4.4 @COVN	<2.3 @IGML	NEGATIVE	K	2020-04-22 10:00:00	2020-04-22 13:05:00	2020-04-22 23:38:00	ACHEM	AC4
P6223594	0408058	COV2G	NEGATIVE	1.8 @COVN	<2.3 @IGML	NEGATIVE	M	2020-04-22 10:00:00	2020-04-22 10:23:00	2020-04-22 23:31:00	ACHEM	AC4
P6223432	4542414	COV2G	NEGATIVE	1.8 @COVN	<2.3 @IGML	NEGATIVE	M	2020-04-22 10:06:00	2020-04-22 11:29:00	2020-04-22 23:34:00	ACHEM	AC4
P6223336	0914208	COV2G	POSITIVE	15.1 @COVP	<2.3 @IGML	NEGATIVE	M	2020-04-22 10:08:00	2020-04-22 10:26:00	2020-04-22 23:32:00	ACHEM	AC4
P6223162	7239666	COV2G	NEGATIVE	3.7 @COVN	<2.3 @IGML	NEGATIVE	K	2020-04-22 10:12:00	2020-04-22 13:05:00	2020-04-22 23:38:00	ACHEM	AC4
P6223461	1285537	COV2G	NEGATIVE	8.0 @COVN	<2.3 @IGML	NEGATIVE	S	2020-04-22 10:15:00	2020-04-22 18:29:00	2020-04-23 11:43:00	ACHEM	ADS2
P6223551	9315124	COV2G	NEGATIVE	3.1 @COVN	<2.3 @IGML	NEGATIVE	K	2020-04-22 10:15:00	2020-04-22 13:05:00	2020-04-22 23:38:00	ACHEM	AC4
P6223546	4079606	COV2G	NEGATIVE	5.8 @COVN	<2.3 @IGML	NEGATIVE	M	2020-04-22 10:16:00	2020-04-22 11:29:00	2020-04-22 23:35:00	ACHEM	AC4
P6223627	9573508	COV2G	NEGATIVE	2.7 @COVN	NULL	NULL	N	2020-04-22 10:22:00	2020-04-22 16:19:00	2020-04-22 23:47:00	ACHEM	AC4
P6224336	5267289	COV2G	NEGATIVE	5.6 @COVN	<2.3 @IGML	NEGATIVE	M	2020-04-22 10:23:00	2020-04-22 11:28:00	2020-04-22 23:33:00	ACHEM	AC4
P6223563	0433320	COV2G	NEGATIVE	6.1 @COVN	<2.3 @IGML	NEGATIVE	M	2020-04-22 10:25:00	2020-04-22 10:32:00	2020-04-22 23:32:00	ACHEM	AC4
P6223747	1900164	COV2G	NEGATIVE	2.9 @COVN	<2.3 @IGML	NEGATIVE	M	2020-04-22 10:34:00	2020-04-22 11:29:00	2020-04-22 23:35:00	ACHEM	AC4
P6223732	0683537	COV2G	NEGATIVE	5.1 @COVN	NULL	NULL	M	2020-04-22 10:36:00	2020-04-22 11:13:00	2020-04-22 23:33:00	ACHEM	AC4
P6223690	4808151	COV2G	NEGATIVE	1.9 @COVN	<2.3 @IGML	NEGATIVE	M	2020-04-22 10:52:00	2020-04-22 11:07:00	2020-04-22 23:33:00	ACHEM	AC4
P6223946	0911024	COV2G	nullus resultarum	nullus resultarum	nullus resultarum	nullus resultarum	M	2020-04-22 10:53:00	NULL	NULL	ACHEM	AC4
P6223767	6416721	COV2G	NEGATIVE	4.8 @COVN	<2.3 @IGML	NEGATIVE	U	2020-04-22 10:54:00	2020-04-22 15:01:00	2020-04-22 23:44:00	ACHEM	AC4
P6223698	1165597	COV2G	NEGATIVE	3.7 @COVN	<2.3 @IGML	NEGATIVE	M	2020-04-22 10:55:00	2020-04-22 11:04:00	2020-04-22 23:32:00	ACHEM	AC4
P6224035	10012122	COV2G	NEGATIVE	2.2 @COVN	<2.3 @IGML	NEGATIVE	H	2020-04-22 11:01:00	2020-04-22 19:50:00	2020-04-23 11:43:00	ACHEM	ADS2
P6224111	0623346	COV2G	NEGATIVE	3.4 @COVN	<2.3 @IGML	NEGATIVE	S	2020-04-22 11:15:00	2020-04-22 16:54:00	2020-04-23 11:43:00	ACHEM	ADS2
P6224106	5853550	COV2G	NEGATIVE	7.3 @COVN	<2.3 @IGML	NEGATIVE	M	2020-04-22 11:20:00	2020-04-22 11:31:00	2020-04-22 23:35:00	ACHEM	AC4
P6224410	9830232	COV2G	NEGATIVE	2.9 @COVN	<2.3 @IGML	NEGATIVE	S	2020-04-22 11:38:00	2020-04-22 18:29:00	2020-04-23 11:43:00	ACHEM	ADS2
P6224399	0477824	COV2G	POSITIVE	12.6 @COVP	<2.3 @IGML	NEGATIVE	M	2020-04-22 11:40:00	2020-04-22 11:49:00	2020-04-22 23:36:00	ACHEM	AC4
P6224575	9675531	COV2G	POSITIVE	15.4 @COVP	<2.3 @IGML	NEGATIVE	M	2020-04-22 11:45:00	2020-04-22 12:16:00	2020-04-22 23:36:00	ACHEM	AC4
P6225322	4190511	COV2G	POSITIVE	16.0 @COVP	<2.3 @IGML	NEGATIVE	M	2020-04-22 11:46:00	2020-04-22 13:43:00	2020-04-22 23:41:00	ACHEM	AC4
P6224722	TAM625006387	COV2G	NEGATIVE	5.3 @COVN	<2.3 @IGML	NEGATIVE	R	2020-04-22 12:01:00	2020-04-22 18:03:00	2020-04-23 11:43:00	ACHEM	ADS2
P6224741	TAM725001112	COV2G	NEGATIVE	2.2 @COVN	<2.3 @IGML	NEGATIVE	R	2020-04-22 12:02:00	2020-04-22 18:03:00	2020-04-23 11:43:00	ACHEM	ADS2
P6224744	TAM221002043	COV2G	INDETERMINATE	11.9 @COVI	<2.3 @IGML	NEGATIVE	R	2020-04-22 12:02:00	2020-04-22 18:04:00	2020-04-23 11:43:00	ACHEM	ADS2
P6224830	14997714	COV2G	NEGATIVE	4.7 @COVN	3.6 @COVN	NEGATIVE	M	2020-04-22 12:03:00	2020-04-24 10:26:00	2020-04-25 00:10:00	ACHEM	AC4
P6224770	TAM529004128	COV2G	NEGATIVE	4.5 @COVN	<2.3 @IGML	NEGATIVE	R	2020-04-22 12:04:00	2020-04-22 18:03:00	2020-04-23 11:43:00	ACHEM	ADS2
P6225363	0426106	COV2G	NEGATIVE	8.2 @COVN	<2.3 @IGML	NEGATIVE	M	2020-04-22 12:04:00	2020-04-22 13:43:00	2020-04-22 23:41:00	ACHEM	AC4
P6224762	5361130	COV2G	NEGATIVE	1.5 @COVN	<2.3 @IGML	NEGATIVE	F	2020-04-22 12:05:00	2020-04-22 20:21:00	2020-04-23 11:43:00	ACHEM	ADS2
P6224803	TAM115006641	COV2G	NEGATIVE	2.2 @COVN	<2.3 @IGML	NEGATIVE	R	2020-04-22 12:06:00	2020-04-22 18:03:00	2020-04-23 11:43:00	ACHEM	ADS2
P6224809	TAM501008293	COV2G	NEGATIVE	1.9 @COVN	<2.3 @IGML	NEGATIVE	R	2020-04-22 12:07:00	2020-04-22 18:03:00	2020-04-23 11:43:00	ACHEM	ADS2
P6224832	TAM601007807	COV2G	NEGATIVE	4.0 @COVN	<2.3 @IGML	NEGATIVE	R	2020-04-22 12:09:00	2020-04-22 18:04:00	2020-04-23 11:43:00	ACHEM	ADS2
P6224805	4482112	COV2G	NEGATIVE	3.7 @COVN	<2.3 @IGML	NEGATIVE	M	2020-04-22 12:11:00	2020-04-22 12:37:00	2020-04-22 23:37:00	ACHEM	AC4
P6225052	14847916	COV2G	NEGATIVE	8.9 @COVN	<2.3 @IGML	NEGATIVE	M	2020-04-22 12:30:00	2020-04-22 12:48:00	2020-04-22 23:37:00	ACHEM	AC4
P6224990	1160706	COV2G	NEGATIVE	4.5 @COVN	<2.3 @IGML	NEGATIVE	M	2020-04-22 12:32:00	2020-04-22 13:13:00	2020-04-22 23:37:00	ACHEM	AC4
P6225335	TAM421001082	COV2G	NEGATIVE	4.1 @COVN	<2.3 @IGML	NEGATIVE	R	2020-04-22 12:32:00	2020-04-22 23:14:00	2020-04-23 11:43:00	ACHEM	ADS2
P6225058	0929156	COV2G	NEGATIVE	2.6 @COVN	<2.3 @IGML	NEGATIVE	M	2020-04-22 12:35:00	2020-04-22 13:14:00	2020-04-22 23:39:00	ACHEM	AC4
P6225314	TAM401007508	COV2G	NEGATIVE	1.4 @COVN	<2.3 @IGML	NEGATIVE	R	2020-04-22 12:41:00	2020-04-22 23:15:00	2020-04-23 11:43:00	ACHEM	ADS2
P6225321	TAM703009669	COV2G	INDETERMINATE	10.4 @COVI	<2.3 @IGML	NEGATIVE	R	2020-04-22 12:46:00	2020-04-22 23:15:00	2020-04-23 11:43:00	ACHEM	ADS2
P6225215	TAM722004457	COV2G	NEGATIVE	3.3 @COVN	<2.3 @IGML	NEGATIVE	R	2020-04-22 12:47:00	2020-04-22 23:14:00	2020-04-23 11:43:00	ACHEM	ADS2
P6225070	15540645	COV2G	NEGATIVE	2.2 @COVN	<2.3 @IGML	NEGATIVE	M	2020-04-22 12:50:00	2020-04-22 13:35:00	2020-04-22 23:40:00	ACHEM	AC4
P6225302	TAM904005587	COV2G	NEGATIVE	2.3 @COVN	<2.3 @IGML	NEGATIVE	R	2020-04-22 12:51:00	2020-04-22 23:15:00	2020-04-23 11:43:00	ACHEM	ADS2
P6225076	9281048	COV2G	NEGATIVE	2.4 @COVN	<2.3 @IGML	NEGATIVE	M	2020-04-22 12:52:00	2020-04-22 13:55:00	2020-04-22 23:41:00	ACHEM	AC4
P6225049	1226158	COV2G	NEGATIVE	2.0 @COVN	<2.3 @IGML	NEGATIVE	M	2020-04-22 13:00:00	2020-04-22 13:18:00	2020-04-22 23:39:00	ACHEM	AC4
P6225131	1050419	COV2G	NEGATIVE	1.7 @COVN	<2.3 @IGML	NEGATIVE	M	2020-04-22 13:02:00	2020-04-22 14:26:00	2020-04-22 23:37:00	ACHEM	AC4
P6225122	9653976	COV2G	NEGATIVE	5.1 @COVN	<2.3 @IGML	NEGATIVE	M	2020-04-22 13:10:00	2020-04-22 13:26:00	2020-04-22 23:40:00	ACHEM	AC4
P6225345	5766623	COV2G	INDETERMINATE	12.0 @COVI	<2.3 @IGML	NEGATIVE	E	2020-04-22 13:18:00	2020-04-22 22:40:00	2020-04-23 11:43:00	ACHEM	ADS2
P6225337	5320377	COV2G	NEGATIVE	2.1 @COVN	<2.3 @IGML	NEGATIVE	K	2020-04-22 13:25:00	2020-04-22 16:28:00	2020-04-22 23:45:00	ACHEM	AC4
P6225532	TAM527007494	COV2G	NEGATIVE	6.6 @COVN	<2.3 @IGML	NEGATIVE	R	2020-04-22 13:34:00	2020-04-22 23:14:00	2020-04-23 11:44:00	ACHEM	ADS2
P6225384	6694806	COV2G	NEGATIVE	2.9 @COVN	<2.3 @IGML	NEGATIVE	U	2020-04-22 13:36:00	2020-04-22 19:48:00	2020-04-23 11:43:00	ACHEM	ADS2
P6224960	4230977	COV2G	NEGATIVE	1.4 @COVN	<2.3 @IGML	NEGATIVE	M	2020-04-22 13:41:00	2020-04-22 14:04:00	2020-04-22 23:42:00	ACHEM	AC4
P6250643	4230977	COV2G	NEGATIVE	1.4 @COVN	<2.3 @IGML	NEGATIVE	M	2020-04-22 13:41:00	2020-04-27 08:15:00	2020-04-27 08:15:00	ACHEM	AC4
P6224918	5540581	COV2G	NEGATIVE	4.3 @COVN	<2.3 @IGML	NEGATIVE	M	2020-04-22 13:44:00	2020-04-22 14:04:00	2020-04-22 23:42:00	ACHEM	AC4
P6224912	3534149	COV2G	NEGATIVE	9.0 @COVN	<2.3 @IGML	NEGATIVE	M	2020-04-22 13:47:00	2020-04-22 14:04:00	2020-04-22 23:42:00	ACHEM	AC4
P6225526	TAM219009321	COV2G	NEGATIVE	2.5 @COVN	<2.3 @IGML	NEGATIVE	R	2020-04-22 13:47:00	2020-04-22 23:15:00	2020-04-23 11:44:00	ACHEM	ADS2
P6225507	TAM724008443	COV2G	NEGATIVE	3.4 @COVN	<2.3 @IGML	NEGATIVE	R	2020-04-22 13:48:00	2020-04-22 23:15:00	2020-04-23 11:43:00	ACHEM	ADS2
P6225399	5132892	COV2G	NEGATIVE	5.9 @COVN	<2.3 @IGML	NEGATIVE	M	2020-04-22 13:50:00	2020-04-22 13:55:00	2020-04-22 23:41:00	ACHEM	AC4
P6225501	0710607	COV2G	NEGATIVE	3.2 @COVN	<2.3 @IGML	NEGATIVE	M	2020-04-22 13:52:00	2020-04-22 14:26:00	2020-04-22 23:41:00	ACHEM	AC4
P6225602	TAM623009190	COV2G	NEGATIVE	4.4 @COVN	<2.3 @IGML	NEGATIVE	R	2020-04-22 13:52:00	2020-04-22 23:14:00	2020-04-23 11:44:00	ACHEM	ADS2
P6225462	0542369	COV2G	NEGATIVE	6.3 @COVN	<2.3 @IGML	NEGATIVE	M	2020-04-22 13:55:00	2020-04-22 14:13:00	2020-04-22 23:42:00	ACHEM	AC4
P6225710	TAM125009391	COV2G	NEGATIVE	4.9 @COVN	<2.3 @IGML	NEGATIVE	R	2020-04-22 14:00:00	2020-04-22 23:15:00	2020-04-23 11:44:00	ACHEM	ADS2
P6225508	9445579	COV2G	NEGATIVE	3.9 @COVN	<2.3 @IGML	NEGATIVE	U	2020-04-22 14:05:00	2020-04-22 19:48:00	2020-04-23 11:44:00	ACHEM	ADS2
P6225730	TAM126001454	COV2G	NEGATIVE	6.7 @COVN	<2.3 @IGML	NEGATIVE	R	2020-04-22 14:10:00	2020-04-22 23:15:00	2020-04-23 11:44:00	ACHEM	ADS2
P6225657	4557769	COV2G	NEGATIVE	3.5 @COVN	<2.3 @IGML	NEGATIVE	G	2020-04-22 14:13:00	2020-04-22 20:23:00	2020-04-23 11:44:00	ACHEM	ADS2
P6225765	TAM726009340	COV2G	NEGATIVE	9.4 @COVN	<2.3 @IGML	NEGATIVE	R	2020-04-22 14:22:00	2020-04-22 23:16:00	2020-04-23 11:44:00	ACHEM	ADS2
P6225780	4898015	COV2G	NEGATIVE	4.4 @COVN	<2.3 @IGML	NEGATIVE	M	2020-04-22 14:29:00	2020-04-22 15:54:00	2020-04-22 23:43:00	ACHEM	AC4
P6226042	5522019	COV2G	NEGATIVE	1.4 @COVN	NULL	NULL	H	2020-04-22 14:29:00	2020-04-24 10:07:00	2020-04-25 00:11:00	ACHEM	AC4
P6223599	1197462	COV2G	NEGATIVE	1.7 @COVN	<2.3 @IGML	NEGATIVE	M	2020-04-22 14:29:00	2020-04-22 14:38:00	2020-04-22 23:43:00	ACHEM	AC4
P6226076	TAM727002322	COV2G	NEGATIVE	4.5 @COVN	<2.3 @IGML	NEGATIVE	R	2020-04-22 14:30:00	2020-04-22 22:59:00	2020-04-23 11:44:00	ACHEM	ADS2
P6225552	0871594	COV2G	NEGATIVE	3.6 @COVN	<2.3 @IGML	NEGATIVE	M	2020-04-22 14:30:00	2020-04-22 14:39:00	2020-04-22 23:43:00	ACHEM	AC4
P6225860	9829559	COV2G	NEGATIVE	7.0 @COVN	<2.3 @IGML	NEGATIVE	U	2020-04-22 14:35:00	2020-04-22 21:25:00	2020-04-23 11:44:00	ACHEM	ADS2
P6225930	15417709	COV2G	NEGATIVE	5.2 @COVN	<2.3 @IGML	NEGATIVE	M	2020-04-22 14:54:00	2020-04-22 15:34:00	2020-04-22 23:43:00	ACHEM	AC4
P6225949	15854130	COV2G	INDETERMINATE	11.5 @COVI	<2.3 @IGML	NEGATIVE	G	2020-04-22 14:56:00	2020-04-22 22:41:00	2020-04-23 11:44:00	ACHEM	ADS2
P6226266	4704363	COV2G	POSITIVE	>100.0 @IGGH	10.7 @COVI	INDETERMINATE	G	2020-04-22 15:00:00	2020-04-22 22:41:00	2020-04-23 11:44:00	ACHEM	ADS2
P6226019	1162734	COV2G	nullus resultarum	nullus resultarum	nullus resultarum	nullus resultarum	M	2020-04-22 15:03:00	NULL	NULL	ACHEM	AC4
P6226023	0887762	COV2G	NEGATIVE	3.1 @COVN	<2.3 @IGML	NEGATIVE	M	2020-04-22 15:04:00	2020-04-22 15:56:00	2020-04-22 23:44:00	ACHEM	AC4
P6225920	15568276	COV2G	NEGATIVE	6.8 @COVN	<2.3 @IGML	NEGATIVE	U	2020-04-22 15:16:00	2020-04-22 21:25:00	2020-04-23 11:44:00	ACHEM	ADS2
P6226074	4233165	COV2G	NEGATIVE	2.2 @COVN	<2.3 @IGML	NEGATIVE	M	2020-04-22 15:17:00	2020-04-22 15:35:00	2020-04-22 23:44:00	ACHEM	AC4
P6226105	5715121	COV2G	NEGATIVE	4.4 @COVN	<2.3 @IGML	NEGATIVE	G	2020-04-22 15:20:00	2020-04-22 22:40:00	2020-04-23 11:44:00	ACHEM	ADS2
P6226192	4339634	COV2G	NEGATIVE	4.6 @COVN	<2.3 @IGML	NEGATIVE	M	2020-04-22 15:26:00	2020-04-22 17:47:00	2020-04-23 11:44:00	ACHEM	ADS2
P6226227	13956980	COV2G	nullus resultarum	nullus resultarum	nullus resultarum	nullus resultarum	M	2020-04-22 15:29:00	NULL	NULL	ACHEM	AC4
P6226167	0934877	COV2G	NEGATIVE	2.5 @COVN	<2.3 @IGML	NEGATIVE	M	2020-04-22 15:30:00	2020-04-22 15:47:00	2020-04-22 23:44:00	ACHEM	AC4
P6226252	4292361	COV2G	NEGATIVE	5.4 @COVN	<2.3 @IGML	NEGATIVE	U	2020-04-22 15:33:00	2020-04-22 21:25:00	2020-04-23 11:44:00	ACHEM	ADS2
P6226207	9924536	COV2G	NEGATIVE	1.1 @COVN	<2.3 @IGML	NEGATIVE	M	2020-04-22 15:39:00	2020-04-22 15:57:00	2020-04-22 23:45:00	ACHEM	AC4
P6226224	4858989	COV2G	NEGATIVE	2.7 @COVN	<2.3 @IGML	NEGATIVE	H	2020-04-22 15:40:00	2020-04-23 15:53:00	2020-04-23 19:57:00	ACHEM	ADS2
P6226316	1255132	COV2G	POSITIVE	12.2 @COVP	<2.3 @IGML	NEGATIVE	S	2020-04-22 15:40:00	2020-04-22 20:42:00	2020-04-23 11:44:00	ACHEM	ADS2
P6226238	5919147	COV2G	NEGATIVE	4.0 @COVN	<2.3 @IGML	NEGATIVE	M	2020-04-22 15:51:00	2020-04-22 17:40:00	2020-04-23 11:44:00	ACHEM	ADS2
P6226525	15823407	COV2G	NEGATIVE	5.0 @COVN	<2.3 @IGML	NEGATIVE	C	2020-04-22 16:05:00	2020-04-22 17:58:00	2020-04-23 11:44:00	ACHEM	ADS2
P6226510	5479698	COV2G	nullus resultarum	nullus resultarum	nullus resultarum	nullus resultarum	M	2020-04-22 16:06:00	NULL	NULL	ACHEM	AC4
P6226529	4745875	COV2G	NEGATIVE	3.2 @COVN	<2.3 @IGML	NEGATIVE	G	2020-04-22 16:10:00	2020-04-22 22:40:00	2020-04-23 11:44:00	ACHEM	ADS2
P6226491	6794700	COV2G	NEGATIVE	2.4 @COVN	NULL	NULL	S	2020-04-22 16:13:00	2020-04-22 20:21:00	2020-04-23 11:44:00	ACHEM	ADS2
P6226775	4841726	COV2G	NEGATIVE	5.7 @COVN	<2.3 @IGML	NEGATIVE	K	2020-04-22 16:24:00	2020-04-22 18:43:00	2020-04-23 11:44:00	ACHEM	ADS2
P6226409	15404593	COV2G	NEGATIVE	6.0 @COVN	<2.3 @IGML	NEGATIVE	M	2020-04-22 16:25:00	2020-04-22 16:38:00	2020-04-22 23:47:00	ACHEM	AC4
P6226576	0503983	COV2G	NEGATIVE	6.9 @COVN	<2.3 @IGML	NEGATIVE	M	2020-04-22 16:26:00	2020-04-22 16:34:00	2020-04-22 23:46:00	ACHEM	AC4
P6226534	5667144	COV2G	NEGATIVE	4.1 @COVN	<2.3 @IGML	NEGATIVE	E	2020-04-22 16:36:00	2020-04-23 13:47:00	2020-04-23 21:11:00	ACHEM	ADS2
P6225470	7444840	COV2G	NEGATIVE	5.7 @COVN	<2.3 @IGML	NEGATIVE	M	2020-04-22 16:45:00	2020-04-22 16:53:00	2020-04-23 11:43:00	ACHEM	ADS2
P6226639	1059283	COV2G	NEGATIVE	5.0 @COVN	<2.3 @IGML	NEGATIVE	M	2020-04-22 16:52:00	2020-04-22 20:42:00	2020-04-23 11:44:00	ACHEM	ADS2
P6226815	3488524	COV2G	NEGATIVE	2.2 @COVN	<2.3 @IGML	NEGATIVE	M	2020-04-22 16:55:00	2020-04-22 17:06:00	2020-04-23 11:44:00	ACHEM	ADS2
P6226854	1191637	COV2G	NEGATIVE	4.8 @COVN	<2.3 @IGML	NEGATIVE	M	2020-04-22 17:00:00	2020-04-22 17:12:00	2020-04-23 11:44:00	ACHEM	ADS2
P6226556	5334356	COV2G	NEGATIVE	8.8 @COVN	2.6 @COVN	NEGATIVE	M	2020-04-22 17:10:00	2020-04-22 17:22:00	2020-04-23 11:44:00	ACHEM	ADS2
P6227038	14894798	COV2G	NEGATIVE	5.1 @COVN	<2.3 @IGML	NEGATIVE	U	2020-04-22 17:22:00	2020-04-22 21:25:00	2020-04-23 11:44:00	ACHEM	ADS2
P6227052	5312360	COV2G	NEGATIVE	2.4 @COVN	<2.3 @IGML	NEGATIVE	M	2020-04-22 17:48:00	2020-04-22 18:04:00	2020-04-23 11:44:00	ACHEM	ADS2
P6226931	0067357	COV2G	NEGATIVE	8.6 @COVN	<2.3 @IGML	NEGATIVE	M	2020-04-22 17:50:00	2020-04-22 18:14:00	2020-04-23 11:44:00	ACHEM	ADS2
P6227239	15597982	COV2G	POSITIVE	16.0 @COVP	<2.3 @IGML	NEGATIVE	C	2020-04-22 18:10:00	2020-04-22 19:39:00	2020-04-23 11:44:00	ACHEM	ADS2
P6227226	9407637	COV2G	NEGATIVE	7.4 @COVN	<2.3 @IGML	NEGATIVE	K	2020-04-22 18:11:00	2020-04-22 19:50:00	2020-04-23 11:44:00	ACHEM	ADS2
P6227391	5841754	COV2G	NEGATIVE	7.4 @COVN	<2.3 @IGML	NEGATIVE	M	2020-04-22 18:24:00	2020-04-22 19:22:00	2020-04-23 11:44:00	ACHEM	ADS2
P6227178	4902688	COV2G	NEGATIVE	8.6 @COVN	<2.3 @IGML	NEGATIVE	M	2020-04-22 18:35:00	2020-04-22 18:45:00	2020-04-23 11:44:00	ACHEM	ADS2
P6227349	5294319	COV2G	NEGATIVE	2.4 @COVN	<2.3 @IGML	NEGATIVE	M	2020-04-22 19:00:00	2020-04-22 19:08:00	2020-04-23 11:44:00	ACHEM	ADS2
P6227330	3525220	COV2G	nullus resultarum	nullus resultarum	nullus resultarum	nullus resultarum	M	2020-04-22 19:30:00	2020-04-22 19:45:00	NULL	ACHEM	AC4
P6227340	0449671	COV2G	NEGATIVE	7.7 @COVN	<2.3 @IGML	NEGATIVE	M	2020-04-22 19:52:00	2020-04-22 20:40:00	2020-04-23 11:44:00	ACHEM	ADS2
P6227491	0073217	COV2G	NEGATIVE	4.6 @COVN	<2.3 @IGML	NEGATIVE	M	2020-04-22 20:12:00	2020-04-22 20:28:00	2020-04-23 11:44:00	ACHEM	ADS2
P6227924	4254074	COV2G	NEGATIVE	2.2 @COVN	<2.3 @IGML	NEGATIVE	M	2020-04-22 20:30:00	2020-04-22 21:52:00	2020-04-23 11:44:00	ACHEM	ADS2
P6227662	0568976	COV2G	NEGATIVE	6.2 @COVN	<2.3 @IGML	NEGATIVE	M	2020-04-22 20:36:00	2020-04-22 20:49:00	2020-04-23 11:44:00	ACHEM	ADS2
P6227740	4185949	COV2G	POSITIVE	16.0 @COVP	<2.3 @IGML	NEGATIVE	M	2020-04-22 21:08:00	2020-04-22 21:23:00	2020-04-23 11:44:00	ACHEM	ADS2
P6227987	15608663	COV2G	NEGATIVE	4.7 @COVN	<2.3 @IGML	NEGATIVE	M	2020-04-22 22:00:00	2020-04-22 22:49:00	2020-04-23 11:44:00	ACHEM	ADS2
P6227919	0903438	COV2G	NEGATIVE	6.5 @COVN	<2.3 @IGML	NEGATIVE	M	2020-04-22 22:10:00	2020-04-22 22:19:00	2020-04-23 11:44:00	ACHEM	ADS2
P6228037	1387595	COV2G	NEGATIVE	2.0 @COVN	<2.3 @IGML	NEGATIVE	M	2020-04-22 22:31:00	2020-04-22 23:13:00	2020-04-23 11:44:00	ACHEM	ADS2
P6227984	5931711	COV2G	NEGATIVE	4.1 @COVN	<2.3 @IGML	NEGATIVE	M	2020-04-22 22:40:00	2020-04-22 22:45:00	2020-04-23 11:44:00	ACHEM	ADS2
P6227975	1072843	COV2G	POSITIVE	34.3 @COVP	<2.3 @IGML	NEGATIVE	M	2020-04-22 22:43:00	2020-04-22 22:54:00	2020-04-23 11:44:00	ACHEM	ADS2
P6227997	9467795	COV2G	INDETERMINATE	10.8 @COVI	2.6 @COVN	NEGATIVE	M	2020-04-22 22:46:00	2020-04-22 23:11:00	2020-04-23 11:44:00	ACHEM	ADS2
P6227970	1244327	COV2G	NEGATIVE	2.4 @COVN	<2.3 @IGML	NEGATIVE	M	2020-04-22 22:50:00	2020-04-22 22:58:00	2020-04-23 11:44:00	ACHEM	ADS2
P6228051	0638230	COV2G	NEGATIVE	4.3 @COVN	<2.3 @IGML	NEGATIVE	M	2020-04-22 23:45:00	2020-04-22 23:54:00	2020-04-23 11:44:00	ACHEM	ADS2
P6228142	5913087	COV2G	NEGATIVE	7.1 @COVN	2.4 @COVN	NEGATIVE	M	2020-04-23 00:10:00	2020-04-23 00:30:00	2020-04-23 11:44:00	ACHEM	ADS2
P6230707	3567920	COV2G	NEGATIVE	3.2 @COVN	<2.3 @IGML	NEGATIVE	M	2020-04-23 00:30:00	2020-04-23 02:47:00	2020-04-23 21:15:00	ACHEM	ADS2
P6230494	0839932	COV2G	NEGATIVE	6.4 @COVN	<2.3 @IGML	NEGATIVE	M	2020-04-23 00:45:00	2020-04-23 00:53:00	2020-04-23 11:44:00	ACHEM	ADS2
P6230526	1053258	COV2G	NEGATIVE	5.2 @COVN	2.8 @COVN	NEGATIVE	M	2020-04-23 00:45:00	2020-04-23 00:53:00	2020-04-23 11:44:00	ACHEM	ADS2
P6230619	1145509	COV2G	NEGATIVE	4.9 @COVN	<2.3 @IGML	NEGATIVE	M	2020-04-23 02:00:00	2020-04-23 02:42:00	2020-04-23 21:14:00	ACHEM	ADS2
P6230659	15855184	COV2G	NEGATIVE	2.6 @COVN	<2.3 @IGML	NEGATIVE	K	2020-04-23 02:03:00	2020-04-23 03:01:00	2020-04-23 21:14:00	ACHEM	ADS2
P6230663	0684148	COV2G	NEGATIVE	1.7 @COVN	<2.3 @IGML	NEGATIVE	M	2020-04-23 02:30:00	2020-04-23 02:42:00	2020-04-23 21:14:00	ACHEM	ADS2
P6230682	5429919	COV2G	NEGATIVE	3.6 @COVN	2.7 @COVN	NEGATIVE	M	2020-04-23 02:37:00	2020-04-23 03:00:00	2020-04-23 21:15:00	ACHEM	ADS2
P6230676	4869335	COV2G	NEGATIVE	4.2 @COVN	2.8 @COVN	NEGATIVE	M	2020-04-23 02:40:00	2020-04-23 02:58:00	2020-04-23 21:15:00	ACHEM	ADS2
P6230738	15811966	COV2G	NEGATIVE	7.3 @COVN	<2.3 @IGML	NEGATIVE	M	2020-04-23 03:00:00	2020-04-23 03:46:00	2020-04-23 21:15:00	ACHEM	ADS2
P6230765	7236680	COV2G	POSITIVE	24.2 @COVP	5.1 @COVN	NEGATIVE	M	2020-04-23 03:00:00	2020-04-23 04:38:00	2020-04-23 21:16:00	ACHEM	ADS2
P6230773	15820000	COV2G	POSITIVE	>100.0 @IGGH	3.5 @COVN	NEGATIVE	M	2020-04-23 03:07:00	2020-04-23 04:37:00	2020-04-23 11:44:00	ACHEM	ADS2
P6230775	5481030	COV2G	POSITIVE	>100.0 @IGGH	5.2 @COVN	NEGATIVE	M	2020-04-23 03:07:00	2020-04-23 04:37:00	2020-04-23 11:44:00	ACHEM	ADS2
P6230818	4399803	COV2G	POSITIVE	48.7 @COVP	7.2 @COVN	NEGATIVE	M	2020-04-23 03:15:00	2020-04-23 04:38:00	2020-04-23 11:44:00	ACHEM	ADS2
P6230815	9155835	COV2G	POSITIVE	>100.0 @IGGH	25.4 @COVP	POSITIVE	M	2020-04-23 03:16:00	2020-04-23 04:38:00	2020-04-23 11:44:00	ACHEM	ADS2
P6230813	15348233	COV2G	NEGATIVE	1.8 @COVN	2.4 @COVN	NEGATIVE	K	2020-04-23 03:20:00	2020-04-23 06:17:00	2020-04-23 21:16:00	ACHEM	ADS2
P6233242	5369303	COV2G	NEGATIVE	5.0 @COVN	3.7 @COVN	NEGATIVE	M	2020-04-23 03:30:00	2020-04-23 11:07:00	2020-04-23 21:21:00	ACHEM	ADS2
P6230860	3481483	COV2G	POSITIVE	79.3 @COVP	28.7 @COVP	POSITIVE	M	2020-04-23 03:34:00	2020-04-23 04:37:00	2020-04-23 11:42:00	ACHEM	ADS2
P6230922	3484975	COV2G	NEGATIVE	1.8 @COVN	<2.3 @IGML	NEGATIVE	M	2020-04-23 03:45:00	2020-04-23 04:22:00	2020-04-23 21:16:00	ACHEM	ADS2
P6230824	1122099	COV2G	NEGATIVE	7.0 @COVN	NULL	NULL	M	2020-04-23 03:48:00	2020-04-23 04:09:00	2020-04-23 21:16:00	ACHEM	ADS2
P6231150	5479698	COV2G	POSITIVE	14.2 @COVP	<2.3 @IGML	NEGATIVE	M	2020-04-23 05:10:00	2020-04-23 05:38:00	2020-04-23 21:20:00	ACHEM	ADS2
P6231186	1006548	COV2G	NEGATIVE	3.0 @COVN	<2.3 @IGML	NEGATIVE	M	2020-04-23 05:55:00	2020-04-23 06:21:00	2020-04-23 21:20:00	ACHEM	ADS2
P6231220	4863194	COV2G	NEGATIVE	4.6 @COVN	<2.3 @IGML	NEGATIVE	M	2020-04-23 05:55:00	2020-04-23 06:18:00	2020-04-23 21:20:00	ACHEM	ADS2
P6231424	7368754	COV2G	NEGATIVE	2.5 @COVN	<2.3 @IGML	NEGATIVE	M	2020-04-23 06:43:00	2020-04-23 06:53:00	2020-04-23 21:20:00	ACHEM	ADS2
P6231659	15835043	COV2G	POSITIVE	18.2 @COVP	3.1 @COVN	NEGATIVE	M	2020-04-23 07:30:00	2020-04-23 07:38:00	2020-04-23 21:21:00	ACHEM	ADS2
P6231691	9962834	COV2G	NEGATIVE	6.7 @COVN	<2.3 @IGML	NEGATIVE	U	2020-04-23 07:31:00	2020-04-23 18:07:00	2020-04-24 18:12:00	ACHEM	ADSX
P6231800	1201348	COV2G	NEGATIVE	2.2 @COVN	<2.3 @IGML	NEGATIVE	M	2020-04-23 07:50:00	2020-04-23 08:05:00	2020-04-23 21:21:00	ACHEM	ADS2
P6231948	9564538	COV2G	NEGATIVE	2.0 @COVN	<2.3 @IGML	NEGATIVE	N	2020-04-23 07:53:00	2020-04-23 16:24:00	2020-04-23 21:21:00	ACHEM	ADS2
P6232035	1135761	COV2G	NEGATIVE	1.2 @COVN	<2.3 @IGML	NEGATIVE	M	2020-04-23 08:00:00	2020-04-23 10:05:00	2020-04-23 21:21:00	ACHEM	ADS2
P6232399	7338892	COV2G	NEGATIVE	4.2 @COVN	<2.3 @IGML	NEGATIVE	M	2020-04-23 08:00:00	2020-04-23 10:22:00	2020-04-23 21:21:00	ACHEM	ADS2
P6238397	0264139	COV2G	NEGATIVE	1.4 @COVN	<2.3 @IGML	NEGATIVE	H	2020-04-23 08:00:00	2020-04-24 16:16:00	2020-04-25 00:06:00	ACHEM	ADSX
P6231964	7187124	COV2G	NEGATIVE	5.4 @COVN	<2.3 @IGML	NEGATIVE	U	2020-04-23 08:06:00	2020-04-23 18:13:00	2020-04-24 18:12:00	ACHEM	ADSX
P6232221	0728467	COV2G	NEGATIVE	9.9 @COVN	<2.3 @IGML	NEGATIVE	M	2020-04-23 08:07:00	2020-04-23 08:32:00	2020-04-23 21:21:00	ACHEM	ADS2
P6232074	10083605	COV2G	NEGATIVE	1.8 @COVN	3.0 @COVN	NEGATIVE	U	2020-04-23 08:09:00	2020-04-23 18:08:00	2020-04-24 18:45:00	ACHEM	ADSX
P6232262	4972723	COV2G	NEGATIVE	4.0 @COVN	2.5 @COVN	NEGATIVE	M	2020-04-23 08:21:00	2020-04-23 10:05:00	2020-04-23 21:21:00	ACHEM	ADS2
P6232213	1240633	COV2G	NEGATIVE	2.7 @COVN	<2.3 @IGML	NEGATIVE	M	2020-04-23 08:23:00	2020-04-23 08:27:00	2020-04-24 18:45:00	ACHEM	ADSX
P6232366	5120395	COV2G	NEGATIVE	1.8 @COVN	2.8 @COVN	NEGATIVE	M	2020-04-23 08:31:00	2020-04-23 10:05:00	2020-04-23 21:21:00	ACHEM	ADS2
P6232446	5276611	COV2G	NEGATIVE	5.1 @COVN	<2.3 @IGML	NEGATIVE	S	2020-04-23 08:40:00	2020-04-23 12:55:00	2020-04-23 21:21:00	ACHEM	ADS2
P6232482	15611743	COV2G	NEGATIVE	4.0 @COVN	<2.3 @IGML	NEGATIVE	S	2020-04-23 08:45:00	2020-04-23 12:38:00	2020-04-23 21:21:00	ACHEM	ADS2
P6232620	5007833	COV2G	NEGATIVE	2.7 @COVN	2.3 @COVN	NEGATIVE	N	2020-04-23 08:53:00	2020-04-23 20:00:00	2020-04-24 18:47:00	ACHEM	ADSX
P6232511	9374724	COV2G	NEGATIVE	5.5 @COVN	<2.3 @IGML	NEGATIVE	K	2020-04-23 08:59:00	2020-04-23 09:55:00	2020-04-23 21:21:00	ACHEM	ADS2
P6232987	6626128	COV2G	NEGATIVE	5.6 @COVN	<2.3 @IGML	NEGATIVE	M	2020-04-23 09:00:00	2020-04-23 10:21:00	2020-04-23 21:21:00	ACHEM	ADS2
P6232728	8505229	COV2G	NEGATIVE	2.1 @COVN	<2.3 @IGML	NEGATIVE	S	2020-04-23 09:03:00	2020-04-23 13:06:00	2020-04-23 21:21:00	ACHEM	ADS2
P6232804	5618762	COV2G	NEGATIVE	2.4 @COVN	NULL	NULL	E	2020-04-23 09:09:00	2020-04-23 19:17:00	2020-04-24 18:48:00	ACHEM	ADSX
P6226694	TAM415003178	COV2G	NEGATIVE	3.3 @COVN	<2.3 @IGML	NEGATIVE	R	2020-04-23 09:15:00	2020-04-23 09:15:00	2020-04-23 21:14:00	ACHEM	ADS2
P6232856	9141369	COV2G	NEGATIVE	5.3 @COVN	<2.3 @IGML	NEGATIVE	G	2020-04-23 09:20:00	2020-04-23 16:25:00	2020-04-23 21:21:00	ACHEM	ADS2
P6232943	4291279	COV2G	POSITIVE	25.8 @COVP	<2.3 @IGML	NEGATIVE	S	2020-04-23 09:24:00	2020-04-23 12:34:00	2020-04-23 21:21:00	ACHEM	ADS2
P6232970	9091526	COV2G	NEGATIVE	2.5 @COVN	<2.3 @IGML	NEGATIVE	G	2020-04-23 09:25:00	2020-04-23 16:25:00	2020-04-23 21:21:00	ACHEM	ADS2
P6233099	TAM219006808	COV2G	NEGATIVE	2.6 @COVN	<2.3 @IGML	NEGATIVE	R	2020-04-23 09:37:00	2020-04-23 18:42:00	2020-04-24 18:52:00	ACHEM	ADSX
P6234806	1014834	COV2G	NEGATIVE	2.2 @COVN	<2.3 @IGML	NEGATIVE	M	2020-04-23 09:44:00	2020-04-23 12:24:00	2020-04-23 21:21:00	ACHEM	ADS2
P6231961	0923308	COV2G	NEGATIVE	5.2 @COVN	<2.3 @IGML	NEGATIVE	M	2020-04-23 09:45:00	2020-04-23 10:23:00	2020-04-23 21:21:00	ACHEM	ADS2
P6233217	TAM225007443	COV2G	NEGATIVE	8.3 @COVN	<2.3 @IGML	NEGATIVE	R	2020-04-23 09:47:00	2020-04-23 18:44:00	2020-04-24 18:52:00	ACHEM	ADSX
P6233306	14988178	COV2G	NEGATIVE	1.4 @COVN	<2.3 @IGML	NEGATIVE	U	2020-04-23 09:58:00	2020-04-23 16:23:00	2020-04-23 21:21:00	ACHEM	ADS2
P6233259	4972094	COV2G	NEGATIVE	6.5 @COVN	<2.3 @IGML	NEGATIVE	S	2020-04-23 10:00:00	2020-04-23 16:28:00	2020-04-23 21:21:00	ACHEM	ADS2
P6235345	9052797	COV2G	POSITIVE	47.3 @COVP	13.4 @COVP	POSITIVE	E	2020-04-23 10:00:00	2020-04-23 22:39:00	2020-04-24 18:53:00	ACHEM	ADSX
P6233482	4909976	COV2G	NEGATIVE	3.1 @COVN	2.8 @COVN	NEGATIVE	G	2020-04-23 10:10:00	2020-04-23 18:51:00	2020-04-24 18:52:00	ACHEM	ADSX
P6233579	7298163	COV2G	NEGATIVE	1.2 @COVN	2.4 @COVN	NEGATIVE	F	2020-04-23 10:21:00	2020-04-23 20:34:00	2020-04-24 18:52:00	ACHEM	ADSX
P6233594	5108275	COV2G	nullus resultarum	nullus resultarum	nullus resultarum	nullus resultarum	M	2020-04-23 10:21:00	NULL	NULL	ACHEM	AC4
P6233750	5828676	COV2G	NEGATIVE	7.3 @COVN	<2.3 @IGML	NEGATIVE	K	2020-04-23 10:24:00	2020-04-23 12:49:00	2020-04-23 21:21:00	ACHEM	ADS2
P6233528	5814554	COV2G	NEGATIVE	4.6 @COVN	2.4 @COVN	NEGATIVE	M	2020-04-23 10:27:00	2020-04-23 11:20:00	2020-04-23 21:21:00	ACHEM	ADS2
P6233681	TAM325003708	COV2G	NEGATIVE	5.9 @COVN	<2.3 @IGML	NEGATIVE	R	2020-04-23 10:28:00	2020-04-23 18:42:00	2020-04-24 18:52:00	ACHEM	ADSX
P6233662	0454886	COV2G	nullus resultarum	nullus resultarum	nullus resultarum	nullus resultarum	M	2020-04-23 10:29:00	NULL	NULL	ACHEM	AC4
P6235714	5869857	COV2G	POSITIVE	>100.0 @IGGH	14.8 @COVP	POSITIVE	E	2020-04-23 10:30:00	2020-04-23 22:38:00	2020-04-24 18:53:00	ACHEM	ADSX
P6233373	7265500	COV2G	NEGATIVE	3.8 @COVN	<2.3 @IGML	NEGATIVE	M	2020-04-23 10:31:00	2020-04-23 10:41:00	2020-04-23 21:21:00	ACHEM	ADS2
P6233543	1211140	COV2G	NEGATIVE	2.3 @COVN	NULL	NULL	M	2020-04-23 10:33:00	2020-04-23 11:03:00	2020-04-23 21:21:00	ACHEM	ADS2
P6233786	TAM127003003	COV2G	NEGATIVE	1.8 @COVN	2.4 @COVN	NEGATIVE	R	2020-04-23 10:37:00	2020-04-23 18:48:00	2020-04-24 18:52:00	ACHEM	ADSX
P6233605	0561907	COV2G	POSITIVE	50.6 @COVP	2.8 @COVN	NEGATIVE	M	2020-04-23 10:38:00	2020-04-23 11:59:00	2020-04-23 21:21:00	ACHEM	ADS2
P6233743	4825277	COV2G	NEGATIVE	4.0 @COVN	NULL	NULL	H	2020-04-23 10:38:00	2020-04-23 20:31:00	2020-04-24 18:52:00	ACHEM	ADSX
P6233704	0463564	COV2G	POSITIVE	80.4 @COVP	<2.3 @IGML	NEGATIVE	M	2020-04-23 10:43:00	2020-04-23 11:59:00	2020-04-23 21:21:00	ACHEM	ADS2
P6234604	15589275	COV2G	POSITIVE	29.2 @COVP	4.4 @COVN	NEGATIVE	M	2020-04-23 10:45:00	2020-04-23 11:55:00	2020-04-23 21:21:00	ACHEM	ADS2
P6233874	TAM230003484	COV2G	NEGATIVE	4.5 @COVN	<2.3 @IGML	NEGATIVE	R	2020-04-23 10:47:00	2020-04-23 18:46:00	2020-04-24 18:52:00	ACHEM	ADSX
P6233814	4811491	COV2G	NEGATIVE	2.1 @COVN	<2.3 @IGML	NEGATIVE	M	2020-04-23 10:48:00	2020-04-23 11:59:00	2020-04-23 21:21:00	ACHEM	ADS2
P6233970	9502081	COV2G	POSITIVE	29.3 @COVP	<2.3 @IGML	NEGATIVE	N	2020-04-23 10:58:00	2020-04-24 15:51:00	2020-04-25 00:06:00	ACHEM	ADSX
P6233308	5692215	COV2G	NEGATIVE	1.5 @COVN	<2.3 @IGML	NEGATIVE	M	2020-04-23 11:00:00	2020-04-23 11:58:00	2020-04-23 21:21:00	ACHEM	ADS2
P6234027	15444282	COV2G	NEGATIVE	3.9 @COVN	<2.3 @IGML	NEGATIVE	N	2020-04-23 11:03:00	2020-04-24 15:50:00	2020-04-25 00:06:00	ACHEM	ADSX
P6234026	5526912	COV2G	NEGATIVE	1.5 @COVN	NULL	NULL	M	2020-04-23 11:08:00	2020-04-23 11:59:00	2020-04-23 21:21:00	ACHEM	ADS2
P6234150	5052895	COV2G	NEGATIVE	0.9 @COVN	NULL	NULL	S	2020-04-23 11:12:00	2020-04-23 13:06:00	2020-04-23 21:21:00	ACHEM	ADS2
P6234148	15505761	COV2G	NEGATIVE	1.5 @COVN	<2.3 @IGML	NEGATIVE	U	2020-04-23 11:14:00	2020-04-23 18:08:00	2020-04-24 18:52:00	ACHEM	ADSX
P6234240	DRE1005076	COV2G	NEGATIVE	2.4 @COVN	<2.3 @IGML	NEGATIVE	R	2020-04-23 11:18:00	2020-04-23 15:10:00	2020-04-23 21:21:00	ACHEM	ADS2
P6234687	1176073	COV2G	NEGATIVE	2.4 @COVN	<2.3 @IGML	NEGATIVE	M	2020-04-23 11:21:00	2020-04-23 11:56:00	2020-04-23 21:21:00	ACHEM	ADS2
P6234333	DRE1002332	COV2G	NEGATIVE	1.7 @COVN	<2.3 @IGML	NEGATIVE	R	2020-04-23 11:24:00	2020-04-23 15:08:00	2020-04-23 21:21:00	ACHEM	ADS2
P6234334	TAM701007465	COV2G	NEGATIVE	3.7 @COVN	<2.3 @IGML	NEGATIVE	R	2020-04-23 11:24:00	2020-04-23 18:28:00	2020-04-24 18:52:00	ACHEM	ADSX
P6234383	7305288	COV2G	NEGATIVE	2.8 @COVN	3.6 @COVN	NEGATIVE	F	2020-04-23 11:28:00	2020-04-23 20:01:00	2020-04-24 18:52:00	ACHEM	ADSX
P6234413	DRE1004739	COV2G	NEGATIVE	4.4 @COVN	<2.3 @IGML	NEGATIVE	R	2020-04-23 11:28:00	2020-04-23 15:12:00	2020-04-23 21:21:00	ACHEM	ADS2
P6234460	4199611	COV2G	NEGATIVE	1.6 @COVN	<2.3 @IGML	NEGATIVE	M	2020-04-23 11:29:00	2020-04-23 11:59:00	2020-04-23 21:21:00	ACHEM	ADS2
P6234392	9441715	COV2G	NEGATIVE	0.8 @COVN	NULL	NULL	N	2020-04-23 11:29:00	2020-04-24 15:51:00	2020-04-25 00:06:00	ACHEM	ADSX
P6234418	5316341	COV2G	NEGATIVE	3.7 @COVN	<2.3 @IGML	NEGATIVE	N	2020-04-23 11:30:00	2020-04-24 15:50:00	2020-04-25 00:06:00	ACHEM	ADSX
P6234387	4223716	COV2G	NEGATIVE	2.3 @COVN	<2.3 @IGML	NEGATIVE	U	2020-04-23 11:31:00	2020-04-23 21:46:00	2020-04-24 18:52:00	ACHEM	ADSX
P6233200	0267835	COV2G	NEGATIVE	1.2 @COVN	2.3 @COVN	NEGATIVE	M	2020-04-23 11:33:00	2020-04-23 11:59:00	2020-04-23 21:21:00	ACHEM	ADS2
P6230675	9467795	COV2G	NEGATIVE	9.0 @COVN	4.8 @COVN	NEGATIVE	M	2020-04-23 11:34:00	2020-04-23 11:56:00	2020-04-23 21:15:00	ACHEM	ADS2
P6234484	DRE1003692	COV2G	NEGATIVE	2.5 @COVN	<2.3 @IGML	NEGATIVE	R	2020-04-23 11:35:00	2020-04-23 15:13:00	2020-04-23 21:21:00	ACHEM	ADS2
P6234568	0933847	COV2G	NEGATIVE	5.1 @COVN	2.5 @COVN	NEGATIVE	F	2020-04-23 11:45:00	2020-04-23 20:34:00	2020-04-24 18:52:00	ACHEM	ADSX
P6234592	5565963	COV2G	NEGATIVE	1.3 @COVN	<2.3 @IGML	NEGATIVE	U	2020-04-23 11:49:00	2020-04-23 21:46:00	2020-04-24 18:52:00	ACHEM	ADSX
P6234624	4088085	COV2G	NEGATIVE	6.6 @COVN	<2.3 @IGML	NEGATIVE	M	2020-04-23 11:51:00	2020-04-23 13:33:00	2020-04-23 21:21:00	ACHEM	ADS2
P6234799	9661437	COV2G	NEGATIVE	2.4 @COVN	NULL	NULL	N	2020-04-23 11:55:00	2020-04-24 15:51:00	2020-04-25 00:06:00	ACHEM	ADSX
P6235110	3523482	COV2G	NEGATIVE	1.6 @COVN	<2.3 @IGML	NEGATIVE	M	2020-04-23 12:05:00	2020-04-27 07:47:00	2020-04-27 13:30:00	ACHEM	ADS2
P6234860	DRE1004941	COV2G	NEGATIVE	2.8 @COVN	<2.3 @IGML	NEGATIVE	R	2020-04-23 12:10:00	2020-04-23 15:07:00	2020-04-23 21:21:00	ACHEM	ADS2
P6234887	4238364	COV2G	NEGATIVE	3.8 @COVN	2.4 @COVN	NEGATIVE	H	2020-04-23 12:16:00	2020-04-23 20:31:00	2020-04-24 18:52:00	ACHEM	ADSX
P6234917	1074513	COV2G	NEGATIVE	2.7 @COVN	<2.3 @IGML	NEGATIVE	M	2020-04-23 12:28:00	2020-04-23 13:33:00	2020-04-23 21:21:00	ACHEM	ADS2
P6233253	10065249	COV2G	POSITIVE	24.6 @COVP	<2.3 @IGML	NEGATIVE	M	2020-04-23 12:32:00	2020-04-23 13:31:00	2020-04-23 21:21:00	ACHEM	ADS2
P6234905	9321374	COV2G	NEGATIVE	6.7 @COVN	<2.3 @IGML	NEGATIVE	U	2020-04-23 12:35:00	2020-04-23 20:31:00	2020-04-24 18:52:00	ACHEM	ADSX
P6235036	9424086	COV2G	NEGATIVE	2.2 @COVN	<2.3 @IGML	NEGATIVE	H	2020-04-23 12:37:00	2020-04-23 20:31:00	2020-04-24 18:52:00	ACHEM	ADSX
P6235118	TAM123007956	COV2G	NEGATIVE	5.8 @COVN	2.5 @COVN	NEGATIVE	R	2020-04-23 12:50:00	2020-04-23 22:56:00	2020-04-24 18:52:00	ACHEM	ADSX
P6235084	0397863	COV2G	NEGATIVE	2.0 @COVN	<2.3 @IGML	NEGATIVE	M	2020-04-23 12:51:00	2020-04-23 14:58:00	2020-04-23 21:21:00	ACHEM	ADS2
P6235493	1198516	COV2G	NEGATIVE	2.9 @COVN	<2.3 @IGML	NEGATIVE	M	2020-04-23 13:05:00	2020-04-23 14:18:00	2020-04-23 21:21:00	ACHEM	ADS2
P6235221	TAM925004605	COV2G	NEGATIVE	2.9 @COVN	<2.3 @IGML	NEGATIVE	R	2020-04-23 13:07:00	2020-04-23 22:56:00	2020-04-24 18:52:00	ACHEM	ADSX
P6235439	1179303	COV2G	NEGATIVE	3.7 @COVN	4.4 @COVN	NEGATIVE	K	2020-04-23 13:35:00	2020-04-23 16:26:00	2020-04-23 21:21:00	ACHEM	ADS2
P6235462	5095275	COV2G	NEGATIVE	3.6 @COVN	<2.3 @IGML	NEGATIVE	M	2020-04-23 13:39:00	2020-04-23 14:57:00	2020-04-23 21:21:00	ACHEM	ADS2
P6235521	7432340	COV2G	NEGATIVE	<0.2 @IGGL	<2.3 @IGML	NEGATIVE	M	2020-04-23 13:48:00	2020-04-23 14:57:00	2020-04-25 00:06:00	ACHEM	ADSX
P6235597	7452065	COV2G	NEGATIVE	2.9 @COVN	<2.3 @IGML	NEGATIVE	K	2020-04-23 13:50:00	2020-04-23 16:26:00	2020-04-23 21:21:00	ACHEM	ADS2
P6235614	4704289	COV2G	nullus resultarum	nullus resultarum	nullus resultarum	nullus resultarum	H	2020-04-23 13:57:00	NULL	NULL	ACHEM	AC4
P6235529	4107820	COV2G	POSITIVE	>100.0 @IGGH	11.8 @COVI	INDETERMINATE	M	2020-04-23 14:00:00	2020-04-23 14:13:00	2020-04-23 21:21:00	ACHEM	ADS2
P6235655	15561319	COV2G	NEGATIVE	3.7 @COVN	NULL	NULL	N	2020-04-23 14:01:00	2020-04-24 15:51:00	2020-04-25 00:06:00	ACHEM	ADSX
P6235663	5553021	COV2G	NEGATIVE	0.7 @COVN	NULL	NULL	F	2020-04-23 14:02:00	2020-04-24 21:35:00	2020-04-25 12:49:00	ACHEM	ADSX
P6235687	TAM227006177	COV2G	NEGATIVE	3.6 @COVN	2.3 @COVN	NEGATIVE	R	2020-04-23 14:03:00	2020-04-23 22:56:00	2020-04-24 18:53:00	ACHEM	ADSX
P6235715	TAM721003390	COV2G	NEGATIVE	1.3 @COVN	2.7 @COVN	NEGATIVE	R	2020-04-23 14:05:00	2020-04-23 22:56:00	2020-04-24 18:53:00	ACHEM	ADSX
P6235741	TAM802009597	COV2G	NEGATIVE	2.6 @COVN	<2.3 @IGML	NEGATIVE	R	2020-04-23 14:07:00	2020-04-23 22:56:00	2020-04-24 18:53:00	ACHEM	ADSX
P6235787	TAM524009628	COV2G	INDETERMINATE	11.0 @COVI	<2.3 @IGML	NEGATIVE	R	2020-04-23 14:13:00	2020-04-23 22:56:00	2020-04-24 18:53:00	ACHEM	ADSX
P6235837	TAM423006746	COV2G	NEGATIVE	3.6 @COVN	<2.3 @IGML	NEGATIVE	R	2020-04-23 14:18:00	2020-04-23 22:56:00	2020-04-24 18:54:00	ACHEM	ADSX
P6235836	3409294	COV2G	nullus resultarum	nullus resultarum	nullus resultarum	nullus resultarum	H	2020-04-23 14:19:00	NULL	NULL	ACHEM	AC4
P6235859	15736383	COV2G	NEGATIVE	1.8 @COVN	NULL	NULL	N	2020-04-23 14:23:00	2020-04-24 15:50:00	2020-04-25 00:06:00	ACHEM	ADSX
P6235903	6650096	COV2G	NEGATIVE	3.7 @COVN	3.1 @COVN	NEGATIVE	U	2020-04-23 14:28:00	2020-04-23 21:59:00	2020-04-24 18:54:00	ACHEM	ADSX
P6235917	5138764	COV2G	NEGATIVE	2.7 @COVN	NULL	NULL	H	2020-04-23 14:29:00	2020-04-23 14:42:00	2020-04-24 18:54:00	ACHEM	ADSX
P6235906	7205626	COV2G	NEGATIVE	2.2 @COVN	2.8 @COVN	NEGATIVE	U	2020-04-23 14:30:00	2020-04-23 21:59:00	2020-04-24 18:54:00	ACHEM	ADSX
P6235930	9726783	COV2G	INDETERMINATE	10.1 @COVI	<2.3 @IGML	NEGATIVE	U	2020-04-23 14:32:00	2020-04-23 21:45:00	2020-04-24 18:54:00	ACHEM	ADSX
P6235951	2214270	COV2G	NEGATIVE	6.3 @COVN	NULL	NULL	N	2020-04-23 14:33:00	2020-04-24 15:51:00	2020-04-25 00:06:00	ACHEM	ADSX
P6235961	7347889	COV2G	NEGATIVE	1.6 @COVN	NULL	NULL	U	2020-04-23 14:35:00	2020-04-23 20:31:00	2020-04-24 18:54:00	ACHEM	ADSX
P6236005	TAM527001499	COV2G	NEGATIVE	5.2 @COVN	<2.3 @IGML	NEGATIVE	R	2020-04-23 14:39:00	2020-04-23 22:56:00	2020-04-24 18:54:00	ACHEM	ADSX
P6236026	TAM501002132	COV2G	NEGATIVE	2.8 @COVN	2.4 @COVN	NEGATIVE	R	2020-04-23 14:40:00	2020-04-23 22:56:00	2020-04-24 18:54:00	ACHEM	ADSX
P6235997	1095514	COV2G	NEGATIVE	9.3 @COVN	<2.3 @IGML	NEGATIVE	S	2020-04-23 14:40:00	2020-04-23 17:37:00	2020-04-24 18:54:00	ACHEM	ADSX
P6235817	6443995	COV2G	POSITIVE	>100.0 @IGGH	15.1 @COVP	POSITIVE	U	2020-04-23 14:40:00	2020-04-23 18:09:00	2020-04-24 18:54:00	ACHEM	ADSX
P6236065	TAM608002300	COV2G	NEGATIVE	2.5 @COVN	2.6 @COVN	NEGATIVE	R	2020-04-23 14:44:00	2020-04-23 22:56:00	2020-04-24 18:54:00	ACHEM	ADSX
P6236114	9505708	COV2G	NEGATIVE	3.0 @COVN	<2.3 @IGML	NEGATIVE	N	2020-04-23 14:53:00	2020-04-24 15:51:00	2020-04-25 00:06:00	ACHEM	ADSX
P6236179	5266068	COV2G	nullus resultarum	nullus resultarum	nullus resultarum	nullus resultarum	H	2020-04-23 15:01:00	NULL	NULL	ACHEM	AC4
P6236227	5621850	COV2G	NEGATIVE	9.0 @COVN	<2.3 @IGML	NEGATIVE	K	2020-04-23 15:04:00	2020-04-23 16:56:00	2020-04-24 18:54:00	ACHEM	ADSX
P6236235	9003516	COV2G	NEGATIVE	5.5 @COVN	<2.3 @IGML	NEGATIVE	G	2020-04-23 15:12:00	2020-04-23 21:32:00	2020-04-24 18:54:00	ACHEM	ADSX
P6236311	9626148	COV2G	NEGATIVE	4.6 @COVN	<2.3 @IGML	NEGATIVE	K	2020-04-23 15:22:00	2020-04-23 16:49:00	2020-04-24 18:54:00	ACHEM	ADSX
P6236403	5184462	COV2G	NEGATIVE	2.5 @COVN	<2.3 @IGML	NEGATIVE	M	2020-04-23 15:26:00	2020-04-23 15:35:00	2020-04-23 21:21:00	ACHEM	ADS2
P6236616	15723955	COV2G	NEGATIVE	3.4 @COVN	<2.3 @IGML	NEGATIVE	K	2020-04-23 15:55:00	2020-04-23 19:16:00	2020-04-24 18:54:00	ACHEM	ADSX
P6236610	5613636	COV2G	NEGATIVE	3.0 @COVN	<2.3 @IGML	NEGATIVE	U	2020-04-23 15:56:00	2020-04-23 20:31:00	2020-04-24 18:54:00	ACHEM	ADSX
P6236600	9886437	COV2G	NEGATIVE	6.7 @COVN	<2.3 @IGML	NEGATIVE	S	2020-04-23 15:58:00	2020-04-23 20:57:00	2020-04-24 18:54:00	ACHEM	ADSX
P6236693	TAM801009862	COV2G	NEGATIVE	4.6 @COVN	2.6 @COVN	NEGATIVE	R	2020-04-23 16:03:00	2020-04-23 22:56:00	2020-04-24 18:54:00	ACHEM	ADSX
P6236641	8805873	COV2G	NEGATIVE	1.4 @COVN	2.6 @COVN	NEGATIVE	S	2020-04-23 16:10:00	2020-04-23 21:31:00	2020-04-24 18:54:00	ACHEM	ADSX
P6237105	9477703	COV2G	NEGATIVE	3.2 @COVN	<2.3 @IGML	NEGATIVE	U	2020-04-23 17:06:00	2020-04-23 21:59:00	2020-04-24 18:54:00	ACHEM	ADSX
P6236787	7374737	COV2G	POSITIVE	20.8 @COVP	4.4 @COVN	NEGATIVE	M	2020-04-23 17:07:00	2020-04-23 17:29:00	2020-04-24 18:54:00	ACHEM	ADSX
P6237165	1189670	COV2G	NEGATIVE	1.7 @COVN	<2.3 @IGML	NEGATIVE	H	2020-04-23 17:08:00	2020-04-24 16:02:00	2020-04-25 00:06:00	ACHEM	ADSX
P6237370	4190617	COV2G	NEGATIVE	1.5 @COVN	<2.3 @IGML	NEGATIVE	U	2020-04-23 17:50:00	2020-04-23 21:44:00	2020-04-24 18:54:00	ACHEM	ADSX
P6237725	1223856	COV2G	NEGATIVE	1.8 @COVN	<2.3 @IGML	NEGATIVE	M	2020-04-23 20:00:00	2020-04-23 20:22:00	2020-04-24 18:54:00	ACHEM	ADSX
P6238075	5703718	COV2G	NEGATIVE	2.8 @COVN	<2.3 @IGML	NEGATIVE	K	2020-04-23 21:35:00	2020-04-24 07:15:00	2020-04-25 00:06:00	ACHEM	ADSX
P6238141	7286223	COV2G	POSITIVE	54.6 @COVP	2.5 @COVN	NEGATIVE	E	2020-04-23 22:00:00	2020-04-24 19:53:00	2020-04-25 12:49:00	ACHEM	ADSX
P6238124	5626043	COV2G	nullus resultarum	nullus resultarum	nullus resultarum	nullus resultarum	E	2020-04-23 22:02:00	NULL	NULL	ACHEM	AC4
P6238148	12106675	COV2G	NEGATIVE	5.3 @COVN	<2.3 @IGML	NEGATIVE	M	2020-04-23 22:30:00	2020-04-23 22:46:00	2020-04-24 18:54:00	ACHEM	ADSX
P6240644	1150947	COV2G	NEGATIVE	1.7 @COVN	<2.3 @IGML	NEGATIVE	M	2020-04-23 23:30:00	2020-04-27 07:46:00	2020-04-27 13:30:00	ACHEM	ADS2
P6240490	0439202	COV2G	NEGATIVE	4.4 @COVN	NULL	NULL	M	2020-04-24 00:24:00	2020-04-24 00:37:00	2020-04-24 18:54:00	ACHEM	ADSX
P6240817	10098365	COV2G	NEGATIVE	3.1 @COVN	<2.3 @IGML	NEGATIVE	M	2020-04-24 03:22:00	2020-04-24 03:57:00	2020-04-24 18:54:00	ACHEM	ADSX
P6240808	5732531	COV2G	NEGATIVE	2.3 @COVN	<2.3 @IGML	NEGATIVE	M	2020-04-24 05:00:00	2020-04-24 05:33:00	2020-04-24 18:54:00	ACHEM	ADSX
P6241569	4928595	COV2G	NEGATIVE	2.6 @COVN	<2.3 @IGML	NEGATIVE	U	2020-04-24 07:17:00	2020-04-24 13:39:00	2020-04-25 00:06:00	ACHEM	ADSX
P6241612	10087099	COV2G	NEGATIVE	6.4 @COVN	<2.3 @IGML	NEGATIVE	U	2020-04-24 07:29:00	2020-04-24 18:09:00	2020-04-25 00:06:00	ACHEM	ADSX
P6241891	7429761	COV2G	NEGATIVE	6.7 @COVN	2.7 @COVN	NEGATIVE	N	2020-04-24 07:59:00	2020-04-24 15:52:00	2020-04-25 00:06:00	ACHEM	ADSX
P6241982	5000048	COV2G	NEGATIVE	2.7 @COVN	<2.3 @IGML	NEGATIVE	S	2020-04-24 08:04:00	2020-04-24 12:50:00	2020-04-25 00:08:00	ACHEM	AC4
P6241790	7450320	COV2G	NEGATIVE	3.3 @COVN	<2.3 @IGML	NEGATIVE	U	2020-04-24 08:05:00	2020-04-24 18:09:00	2020-04-25 00:06:00	ACHEM	ADSX
P6242224	0001649	COV2G	NEGATIVE	2.2 @COVN	<2.3 @IGML	NEGATIVE	H	2020-04-24 08:24:00	2020-04-24 16:16:00	2020-04-25 00:06:00	ACHEM	ADSX
P6242284	5395337	COV2G	NEGATIVE	4.2 @COVN	<2.3 @IGML	NEGATIVE	M	2020-04-24 08:29:00	2020-04-24 10:28:00	2020-04-25 00:06:00	ACHEM	ADSX
P6242301	9534422	COV2G	NEGATIVE	7.5 @COVN	NULL	NULL	N	2020-04-24 08:32:00	2020-04-24 15:51:00	2020-04-25 00:06:00	ACHEM	ADSX
P6242307	9748237	COV2G	NEGATIVE	3.9 @COVN	NULL	NULL	N	2020-04-24 08:33:00	2020-04-24 15:50:00	2020-04-25 00:06:00	ACHEM	ADSX
P6244546	5825263	COV2G	NEGATIVE	2.1 @COVN	<2.3 @IGML	NEGATIVE	M	2020-04-24 08:36:00	2020-04-24 11:44:00	2020-04-25 00:07:00	ACHEM	ADSX
P6242387	9640468	COV2G	NEGATIVE	1.3 @COVN	NULL	NULL	A	2020-04-24 08:44:00	2020-04-24 20:43:00	2020-04-25 12:49:00	ACHEM	ADSX
P6242508	1100026	COV2G	NEGATIVE	2.1 @COVN	<2.3 @IGML	NEGATIVE	H	2020-04-24 08:55:00	2020-04-24 16:16:00	2020-04-25 00:06:00	ACHEM	ADSX
P6242625	0760493	COV2G	NEGATIVE	0.3 @COVN	<2.3 @IGML	NEGATIVE	S	2020-04-24 09:01:00	2020-04-24 13:24:00	2020-04-25 00:06:00	ACHEM	ADSX
P6242746	6792600	COV2G	NEGATIVE	2.0 @COVN	<2.3 @IGML	NEGATIVE	H	2020-04-24 09:14:00	2020-04-24 16:16:00	2020-04-25 00:06:00	ACHEM	ADSX
P6242917	0666712	COV2G	NEGATIVE	5.0 @COVN	<2.3 @IGML	NEGATIVE	U	2020-04-24 09:29:00	2020-04-24 18:09:00	2020-04-25 00:06:00	ACHEM	ADSX
P6242919	9526015	COV2G	NEGATIVE	2.5 @COVN	<2.3 @IGML	NEGATIVE	N	2020-04-24 09:29:00	2020-04-24 15:52:00	2020-04-25 00:06:00	ACHEM	ADSX
P6242959	DRE1001027	COV2G	NEGATIVE	8.1 @COVN	<2.3 @IGML	NEGATIVE	R	2020-04-24 09:31:00	2020-04-24 14:49:00	2020-04-25 00:06:00	ACHEM	ADSX
P6243022	12040117	COV2G	NEGATIVE	9.9 @COVN	<2.3 @IGML	NEGATIVE	S	2020-04-24 09:39:00	2020-04-24 13:24:00	2020-04-25 00:06:00	ACHEM	ADSX
P6240584	5019852	COV2G	NEGATIVE	0.9 @COVN	<2.3 @IGML	NEGATIVE	M	2020-04-24 09:40:00	2020-04-27 07:43:00	2020-04-27 13:30:00	ACHEM	ADS2
P6243111	0894084	COV2G	NEGATIVE	0.8 @COVN	NULL	NULL	H	2020-04-24 09:45:00	2020-04-24 20:40:00	2020-04-25 12:49:00	ACHEM	ADSX
P6242987	9947216	COV2G	NEGATIVE	5.0 @COVN	2.3 @COVN	NEGATIVE	U	2020-04-24 09:49:00	2020-04-24 18:44:00	2020-04-25 00:06:00	ACHEM	ADSX
P6243088	7220681	COV2G	NEGATIVE	2.7 @COVN	<2.3 @IGML	NEGATIVE	U	2020-04-24 09:55:00	2020-04-24 18:46:00	2020-04-25 00:06:00	ACHEM	ADSX
P6243225	0637335	COV2G	POSITIVE	>100.0 @IGGH	18.9 @COVP	POSITIVE	M	2020-04-24 09:58:00	2020-04-24 10:28:00	2020-04-25 00:06:00	ACHEM	ADSX
P6243169	4673019	COV2G	NEGATIVE	6.4 @COVN	NULL	NULL	S	2020-04-24 10:02:00	2020-04-24 16:22:00	2020-04-25 00:06:00	ACHEM	ADSX
P6243278	3550003	COV2G	POSITIVE	>100.0 @IGGH	3.2 @COVN	NEGATIVE	M	2020-04-24 10:04:00	2020-04-24 11:22:00	2020-04-25 00:06:00	ACHEM	ADSX
P6243368	10451773	COV2G	NEGATIVE	8.8 @COVN	<2.3 @IGML	NEGATIVE	N	2020-04-24 10:10:00	2020-04-24 15:51:00	2020-04-25 00:06:00	ACHEM	ADSX
P6243437	1217323	COV2G	NEGATIVE	1.7 @COVN	<2.3 @IGML	NEGATIVE	S	2020-04-24 10:15:00	2020-04-24 16:46:00	2020-04-25 00:06:00	ACHEM	ADSX
P6243450	3009835	COV2G	NEGATIVE	1.5 @COVN	2.5 @COVN	NEGATIVE	F	2020-04-24 10:15:00	2020-04-24 21:19:00	2020-04-25 12:49:00	ACHEM	ADSX
P6243461	4168277	COV2G	NEGATIVE	6.9 @COVN	<2.3 @IGML	NEGATIVE	S	2020-04-24 10:18:00	2020-04-24 13:24:00	2020-04-25 00:06:00	ACHEM	ADSX
P6243538	6616847	COV2G	NEGATIVE	1.5 @COVN	<2.3 @IGML	NEGATIVE	F	2020-04-24 10:22:00	2020-04-24 21:19:00	2020-04-25 12:49:00	ACHEM	ADSX
P6243647	9334952	COV2G	NEGATIVE	2.5 @COVN	<2.3 @IGML	NEGATIVE	S	2020-04-24 10:30:00	2020-04-24 12:50:00	2020-04-25 00:06:00	ACHEM	ADSX
P6243899	9711355	COV2G	NEGATIVE	2.3 @COVN	<2.3 @IGML	NEGATIVE	U	2020-04-24 10:53:00	2020-04-24 18:09:00	2020-04-25 00:06:00	ACHEM	ADSX
P6243380	0929962	COV2G	NEGATIVE	1.0 @COVN	4.2 @COVN	NEGATIVE	M	2020-04-24 10:55:00	2020-04-24 11:05:00	2020-04-25 00:06:00	ACHEM	ADSX
P6243981	5809128	COV2G	POSITIVE	24.7 @COVP	<2.3 @IGML	NEGATIVE	M	2020-04-24 10:59:00	2020-04-24 12:32:00	2020-04-25 00:06:00	ACHEM	ADSX
P6244180	0976657	COV2G	NEGATIVE	6.1 @COVN	NULL	NULL	S	2020-04-24 11:16:00	2020-04-24 16:00:00	2020-04-25 00:06:00	ACHEM	ADSX
P6244461	6626941	COV2G	NEGATIVE	1.1 @COVN	<2.3 @IGML	NEGATIVE	E	2020-04-24 11:36:00	2020-04-24 22:35:00	2020-04-25 12:49:00	ACHEM	ADSX
P6244531	TAM726003544	COV2G	NEGATIVE	8.8 @COVN	<2.3 @IGML	NEGATIVE	R	2020-04-24 11:40:00	2020-04-24 18:23:00	2020-04-25 00:07:00	ACHEM	ADSX
P6244425	11724066	COV2G	NEGATIVE	3.0 @COVN	<2.3 @IGML	NEGATIVE	S	2020-04-24 11:45:00	2020-04-24 16:20:00	2020-04-25 00:07:00	ACHEM	ADSX
P6244610	TAM721001179	COV2G	NEGATIVE	4.0 @COVN	2.4 @COVN	NEGATIVE	R	2020-04-24 11:50:00	2020-04-24 22:15:00	2020-04-25 12:49:00	ACHEM	ADSX
P6244775	5012727	COV2G	NEGATIVE	1.0 @COVN	2.6 @COVN	NEGATIVE	S	2020-04-24 12:09:00	2020-04-24 13:28:00	2020-04-25 00:07:00	ACHEM	ADSX
P6244830	15724079	COV2G	NEGATIVE	4.8 @COVN	14.2 @COVP	POSITIVE	H	2020-04-24 12:17:00	2020-04-24 20:40:00	2020-04-25 12:49:00	ACHEM	ADSX
P6244929	DRE1000580	COV2G	NEGATIVE	1.7 @COVN	3.1 @COVN	NEGATIVE	R	2020-04-24 12:28:00	2020-04-24 14:49:00	2020-04-25 00:07:00	ACHEM	ADSX
P6244966	15812234	COV2G	NEGATIVE	5.5 @COVN	<2.3 @IGML	NEGATIVE	G	2020-04-24 12:42:00	2020-04-24 20:42:00	2020-04-25 12:49:00	ACHEM	ADSX
P6245184	9475277	COV2G	NEGATIVE	2.5 @COVN	<2.3 @IGML	NEGATIVE	N	2020-04-24 13:10:00	2020-04-24 19:52:00	2020-04-25 12:49:00	ACHEM	ADSX
P6245285	5891228	COV2G	NEGATIVE	3.4 @COVN	<2.3 @IGML	NEGATIVE	M	2020-04-24 13:10:00	2020-04-24 13:30:00	2020-04-25 00:07:00	ACHEM	ADSX
P6245227	4962815	COV2G	NEGATIVE	1.4 @COVN	<2.3 @IGML	NEGATIVE	K	2020-04-24 13:16:00	2020-04-24 17:10:00	2020-04-25 00:07:00	ACHEM	ADSX
P6245276	15728287	COV2G	NEGATIVE	0.9 @COVN	NULL	NULL	K	2020-04-24 13:35:00	2020-04-26 21:12:00	2020-04-26 21:13:00	ACHEM	ADSX
P6245341	0945948	COV2G	NEGATIVE	8.1 @COVN	<2.3 @IGML	NEGATIVE	M	2020-04-24 13:40:00	2020-04-24 14:40:00	2020-04-25 00:07:00	ACHEM	ADSX
P6245436	7067639	COV2G	NEGATIVE	1.7 @COVN	<2.3 @IGML	NEGATIVE	H	2020-04-24 13:44:00	2020-04-24 21:35:00	2020-04-25 12:49:00	ACHEM	ADSX
P6245464	TAM102004797	COV2G	NEGATIVE	3.0 @COVN	<2.3 @IGML	NEGATIVE	R	2020-04-24 13:45:00	2020-04-24 22:18:00	2020-04-25 12:49:00	ACHEM	ADSX
P6245583	9600479	COV2G	NEGATIVE	1.4 @COVN	<2.3 @IGML	NEGATIVE	U	2020-04-24 14:04:00	2020-04-24 21:10:00	2020-04-25 12:49:00	ACHEM	ADSX
P6245687	TAM702001514	COV2G	NEGATIVE	5.7 @COVN	<2.3 @IGML	NEGATIVE	R	2020-04-24 14:11:00	2020-04-24 22:19:00	2020-04-25 12:49:00	ACHEM	ADSX
P6245694	9839999	COV2G	NEGATIVE	2.4 @COVN	NULL	NULL	N	2020-04-24 14:14:00	2020-04-24 19:52:00	2020-04-25 12:49:00	ACHEM	ADSX
P6245728	4295184	COV2G	POSITIVE	13.6 @COVP	NULL	NULL	E	2020-04-24 14:19:00	2020-04-25 10:35:00	2020-04-26 21:14:00	ACHEM	ADSX
P6245770	15359900	COV2G	NEGATIVE	0.5 @COVN	<2.3 @IGML	NEGATIVE	S	2020-04-24 14:26:00	2020-04-24 20:56:00	2020-04-25 12:49:00	ACHEM	ADSX
P6245778	15014548	COV2G	NEGATIVE	1.0 @COVN	<2.3 @IGML	NEGATIVE	S	2020-04-24 14:28:00	2020-04-24 21:22:00	2020-04-25 12:49:00	ACHEM	ADSX
P6245841	4472827	COV2G	NEGATIVE	2.8 @COVN	<2.3 @IGML	NEGATIVE	H	2020-04-24 14:33:00	2020-04-24 20:40:00	2020-04-25 12:49:00	ACHEM	ADSX
P6245802	15856259	COV2G	INDETERMINATE	11.5 @COVI	<2.3 @IGML	NEGATIVE	E	2020-04-24 14:34:00	2020-04-25 10:35:00	2020-04-26 21:15:00	ACHEM	ADSX
P6245890	TAM719008175	COV2G	NEGATIVE	0.7 @COVN	2.8 @COVN	NEGATIVE	R	2020-04-24 14:37:00	2020-04-24 22:20:00	2020-04-25 12:49:00	ACHEM	ADSX
P6245885	4930752	COV2G	NEGATIVE	3.3 @COVN	NULL	NULL	S	2020-04-24 14:42:00	2020-04-24 20:56:00	2020-04-25 12:49:00	ACHEM	ADSX
P6245923	TAM501003542	COV2G	NEGATIVE	1.5 @COVN	<2.3 @IGML	NEGATIVE	R	2020-04-24 14:43:00	2020-04-24 22:21:00	2020-04-25 12:49:00	ACHEM	ADSX
P6245950	6664667	COV2G	NEGATIVE	1.7 @COVN	<2.3 @IGML	NEGATIVE	S	2020-04-24 14:52:00	2020-04-24 21:35:00	2020-04-25 12:49:00	ACHEM	ADSX
P6246004	TAM202000602	COV2G	NEGATIVE	1.4 @COVN	2.8 @COVN	NEGATIVE	R	2020-04-24 14:53:00	2020-04-24 22:42:00	2020-04-25 12:49:00	ACHEM	ADSX
P6245974	0581193	COV2G	NEGATIVE	5.6 @COVN	2.7 @COVN	NEGATIVE	S	2020-04-24 15:00:00	2020-04-24 21:03:00	2020-04-25 12:49:00	ACHEM	ADSX
P6246138	6755687	COV2G	NEGATIVE	3.1 @COVN	<2.3 @IGML	NEGATIVE	M	2020-04-24 15:14:00	2020-04-24 17:51:00	2020-04-25 00:07:00	ACHEM	ADSX
P6246165	5848111	COV2G	NEGATIVE	5.7 @COVN	<2.3 @IGML	NEGATIVE	M	2020-04-24 15:18:00	2020-04-24 15:44:00	2020-04-25 00:07:00	ACHEM	ADSX
P6246343	15804166	COV2G	NEGATIVE	2.5 @COVN	<2.3 @IGML	NEGATIVE	U	2020-04-24 15:43:00	2020-04-24 21:10:00	2020-04-25 12:49:00	ACHEM	ADSX
P6246423	TAM127008226	COV2G	NEGATIVE	3.1 @COVN	<2.3 @IGML	NEGATIVE	R	2020-04-24 15:44:00	2020-04-24 22:45:00	2020-04-25 12:49:00	ACHEM	ADSX
P6246439	4484158	COV2G	NEGATIVE	5.2 @COVN	<2.3 @IGML	NEGATIVE	U	2020-04-24 15:44:00	2020-04-24 21:10:00	2020-04-25 12:49:00	ACHEM	ADSX
P6246438	TAM624004357	COV2G	NEGATIVE	4.9 @COVN	<2.3 @IGML	NEGATIVE	R	2020-04-24 15:46:00	2020-04-24 22:44:00	2020-04-25 12:49:00	ACHEM	ADSX
P6246471	TAM826004144	COV2G	NEGATIVE	2.3 @COVN	<2.3 @IGML	NEGATIVE	R	2020-04-24 15:52:00	2020-04-24 22:47:00	2020-04-25 12:49:00	ACHEM	ADSX
P6246547	TAM221003814	COV2G	NEGATIVE	2.0 @COVN	<2.3 @IGML	NEGATIVE	R	2020-04-24 16:01:00	2020-04-24 22:46:00	2020-04-25 12:49:00	ACHEM	ADSX
P6246508	5631849	COV2G	NEGATIVE	3.9 @COVN	<2.3 @IGML	NEGATIVE	K	2020-04-24 16:05:00	2020-04-24 18:50:00	2020-04-25 00:07:00	ACHEM	ADSX
P6246792	9889836	COV2G	NEGATIVE	3.1 @COVN	4.1 @COVN	NEGATIVE	M	2020-04-24 16:30:00	2020-04-24 16:39:00	2020-04-25 00:07:00	ACHEM	ADSX
P6246883	9851204	COV2G	NEGATIVE	2.1 @COVN	<2.3 @IGML	NEGATIVE	H	2020-04-24 16:45:00	2020-04-27 15:20:00	2020-04-27 22:10:00	ACHEM	ADS2
P6246908	4784837	COV2G	NEGATIVE	0.8 @COVN	7.4 @COVN	NEGATIVE	M	2020-04-24 16:49:00	2020-04-24 16:53:00	2020-04-25 00:07:00	ACHEM	ADSX
P6246391	15855101	COV2G	POSITIVE	21.3 @COVP	<2.3 @IGML	NEGATIVE	M	2020-04-24 16:50:00	2020-04-24 16:57:00	2020-04-25 00:07:00	ACHEM	ADSX
P6247230	4453655	COV2G	NEGATIVE	4.3 @COVN	4.4 @COVN	NEGATIVE	M	2020-04-24 17:59:00	2020-04-24 18:17:00	2020-04-25 00:07:00	ACHEM	ADSX
P6247387	1211900	COV2G	NEGATIVE	1.9 @COVN	<2.3 @IGML	NEGATIVE	M	2020-04-24 18:35:00	2020-04-24 18:58:00	2020-04-25 00:07:00	ACHEM	ADSX
P6247524	9355247	COV2G	NEGATIVE	0.7 @COVN	3.1 @COVN	NEGATIVE	M	2020-04-24 19:20:00	2020-04-24 19:44:00	2020-04-25 12:50:00	ACHEM	ADSX
P6248052	15856959	COV2G	NEGATIVE	3.7 @COVN	<2.3 @IGML	NEGATIVE	M	2020-04-24 23:10:00	2020-04-24 23:37:00	2020-04-25 12:50:00	ACHEM	ADSX
P6251080	0979334	COV2G	NEGATIVE	1.3 @COVN	<2.3 @IGML	NEGATIVE	M	2020-04-25 05:17:00	2020-04-27 07:44:00	2020-04-27 13:30:00	ACHEM	ADS2
P6251131	5775017	COV2G	nullus resultarum	nullus resultarum	nullus resultarum	nullus resultarum	M	2020-04-25 05:21:00	NULL	NULL	ACHEM	AC4
P6251579	7437369	COV2G	NEGATIVE	3.9 @COVN	<2.3 @IGML	NEGATIVE	M	2020-04-25 07:35:00	2020-04-25 07:46:00	2020-04-25 12:50:00	ACHEM	ADSX
P6251684	15856878	COV2G	NEGATIVE	1.5 @COVN	<2.3 @IGML	NEGATIVE	M	2020-04-25 08:23:00	2020-04-25 14:02:00	2020-04-26 21:17:00	ACHEM	ADSX
P6251726	6437329	COV2G	NEGATIVE	3.0 @COVN	<2.3 @IGML	NEGATIVE	M	2020-04-25 08:33:00	2020-04-25 09:33:00	2020-04-26 21:17:00	ACHEM	ADSX
P6251736	5271094	COV2G	NEGATIVE	3.5 @COVN	<2.3 @IGML	NEGATIVE	G	2020-04-25 08:54:00	2020-04-25 20:42:00	2020-04-26 21:17:00	ACHEM	ADSX
P6251745	0297272	COV2G	NEGATIVE	1.8 @COVN	2.5 @COVN	NEGATIVE	M	2020-04-25 08:56:00	2020-04-25 09:33:00	2020-04-26 21:17:00	ACHEM	ADSX
P6252154	4452029	COV2G	NEGATIVE	1.6 @COVN	2.8 @COVN	NEGATIVE	M	2020-04-25 09:02:00	2020-04-25 10:33:00	2020-04-26 21:18:00	ACHEM	ADSX
P6251852	15530477	COV2G	NEGATIVE	1.7 @COVN	<2.3 @IGML	NEGATIVE	G	2020-04-25 09:05:00	2020-04-25 20:42:00	2020-04-26 21:17:00	ACHEM	ADSX
P6251866	7402259	COV2G	NEGATIVE	1.8 @COVN	<2.3 @IGML	NEGATIVE	G	2020-04-25 09:12:00	2020-04-25 20:42:00	2020-04-26 21:17:00	ACHEM	ADSX
P6251916	4408953	COV2G	NEGATIVE	1.9 @COVN	<2.3 @IGML	NEGATIVE	M	2020-04-25 09:20:00	2020-04-25 20:42:00	2020-04-26 21:17:00	ACHEM	ADSX
P6251877	5378573	COV2G	NEGATIVE	1.0 @COVN	<2.3 @IGML	NEGATIVE	M	2020-04-25 09:25:00	2020-04-25 10:30:00	2020-04-26 21:17:00	ACHEM	ADSX
P6251958	9882034	COV2G	NEGATIVE	9.6 @COVN	<2.3 @IGML	NEGATIVE	G	2020-04-25 09:25:00	2020-04-25 20:42:00	2020-04-26 21:18:00	ACHEM	ADSX
P6251909	9016151	COV2G	NEGATIVE	1.3 @COVN	<2.3 @IGML	NEGATIVE	M	2020-04-25 09:30:00	2020-04-25 20:42:00	2020-04-26 21:17:00	ACHEM	ADSX
P6251956	7446715	COV2G	NEGATIVE	2.4 @COVN	<2.3 @IGML	NEGATIVE	E	2020-04-25 09:30:00	2020-04-25 20:42:00	2020-04-26 21:17:00	ACHEM	ADSX
P6252003	4168540	COV2G	NEGATIVE	1.6 @COVN	<2.3 @IGML	NEGATIVE	M	2020-04-25 09:33:00	2020-04-25 10:34:00	2020-04-26 21:18:00	ACHEM	ADSX
P6252222	3421638	COV2G	NEGATIVE	4.0 @COVN	2.5 @COVN	NEGATIVE	G	2020-04-25 09:55:00	2020-04-26 10:43:00	2020-04-26 21:18:00	ACHEM	ADSX
P6252157	2419630	COV2G	NEGATIVE	1.6 @COVN	3.0 @COVN	NEGATIVE	M	2020-04-25 09:56:00	2020-04-25 10:33:00	2020-04-26 21:18:00	ACHEM	ADSX
P6252169	0751518	COV2G	NEGATIVE	3.3 @COVN	<2.3 @IGML	NEGATIVE	M	2020-04-25 10:03:00	2020-04-25 10:39:00	2020-04-26 21:18:00	ACHEM	ADSX
P6252023	4051712	COV2G	NEGATIVE	1.3 @COVN	<2.3 @IGML	NEGATIVE	G	2020-04-25 10:07:00	2020-04-25 20:42:00	2020-04-26 21:18:00	ACHEM	ADSX
P6252128	5185234	COV2G	NEGATIVE	1.1 @COVN	<2.3 @IGML	NEGATIVE	M	2020-04-25 10:15:00	2020-04-25 20:42:00	2020-04-26 21:18:00	ACHEM	ADSX
P6252075	7360102	COV2G	NEGATIVE	1.8 @COVN	<2.3 @IGML	NEGATIVE	M	2020-04-25 10:18:00	2020-04-25 12:48:00	2020-04-26 21:18:00	ACHEM	ADSX
P6252117	7353401	COV2G	NEGATIVE	3.0 @COVN	<2.3 @IGML	NEGATIVE	M	2020-04-25 10:28:00	2020-04-25 12:48:00	2020-04-26 21:18:00	ACHEM	ADSX
P6252129	15856958	COV2G	NEGATIVE	4.2 @COVN	2.8 @COVN	NEGATIVE	M	2020-04-25 10:33:00	2020-04-25 10:39:00	2020-04-26 21:18:00	ACHEM	ADSX
P6252119	4025863	COV2G	NEGATIVE	0.9 @COVN	2.9 @COVN	NEGATIVE	M	2020-04-25 10:37:00	2020-04-25 12:44:00	2020-04-26 21:18:00	ACHEM	ADSX
P6252121	3565884	COV2G	NEGATIVE	1.8 @COVN	<2.3 @IGML	NEGATIVE	M	2020-04-25 10:44:00	2020-04-25 11:39:00	2020-04-26 21:18:00	ACHEM	ADSX
P6252241	2412956	COV2G	NEGATIVE	5.7 @COVN	<2.3 @IGML	NEGATIVE	M	2020-04-25 10:56:00	2020-04-25 11:39:00	2020-04-26 21:19:00	ACHEM	ADSX
P6252340	5401937	COV2G	NEGATIVE	1.9 @COVN	<2.3 @IGML	NEGATIVE	M	2020-04-25 11:00:00	2020-04-25 20:42:00	2020-04-26 21:20:00	ACHEM	ADSX
P6252366	1015691	COV2G	NEGATIVE	2.9 @COVN	<2.3 @IGML	NEGATIVE	M	2020-04-25 11:03:00	2020-04-25 11:16:00	2020-04-26 21:20:00	ACHEM	ADSX
P6252226	5108275	COV2G	POSITIVE	12.5 @COVP	<2.3 @IGML	NEGATIVE	M	2020-04-25 11:05:00	2020-04-25 12:55:00	2020-04-26 21:18:00	ACHEM	ADSX
P6252335	7289671	COV2G	nullus resultarum	nullus resultarum	nullus resultarum	nullus resultarum	F	2020-04-25 11:07:00	NULL	NULL	ACHEM	AC4
P6252339	5213291	COV2G	NEGATIVE	3.7 @COVN	<2.3 @IGML	NEGATIVE	M	2020-04-25 11:13:00	2020-04-25 12:44:00	2020-04-26 21:20:00	ACHEM	ADSX
P6251635	0742430	COV2G	NEGATIVE	3.0 @COVN	<2.3 @IGML	NEGATIVE	M	2020-04-25 11:14:00	2020-04-25 11:38:00	2020-04-26 21:16:00	ACHEM	ADSX
P6252409	1147007	COV2G	NEGATIVE	2.3 @COVN	3.6 @COVN	NEGATIVE	M	2020-04-25 11:15:00	2020-04-25 11:29:00	2020-04-26 21:20:00	ACHEM	ADSX
P6252438	7289671	COV2G	NEGATIVE	1.9 @COVN	2.4 @COVN	NEGATIVE	F	2020-04-25 11:24:00	2020-04-25 20:44:00	2020-04-26 21:20:00	ACHEM	ADSX
P6252846	9786225	COV2G	NEGATIVE	2.4 @COVN	2.3 @COVN	NEGATIVE	M	2020-04-25 11:33:00	2020-04-25 13:09:00	2020-04-26 21:20:00	ACHEM	ADSX
P6252825	5301766	COV2G	NEGATIVE	1.4 @COVN	<2.3 @IGML	NEGATIVE	M	2020-04-25 11:46:00	2020-04-25 12:55:00	2020-04-26 21:20:00	ACHEM	ADSX
P6252328	15738512	COV2G	POSITIVE	26.8 @COVP	<2.3 @IGML	NEGATIVE	M	2020-04-25 12:00:00	2020-04-25 12:33:00	2020-04-26 21:19:00	ACHEM	ADSX
P6252133	1895331	COV2G	INDETERMINATE	10.0 @COVI	<2.3 @IGML	NEGATIVE	M	2020-04-25 12:06:00	2020-04-25 12:14:00	2020-04-26 21:18:00	ACHEM	ADSX
P6252476	9269726	COV2G	NEGATIVE	0.9 @COVN	<2.3 @IGML	NEGATIVE	G	2020-04-25 12:10:00	2020-04-26 10:45:00	2020-04-26 21:20:00	ACHEM	ADSX
P6251373	1094766	COV2G	NEGATIVE	1.4 @COVN	2.5 @COVN	NEGATIVE	M	2020-04-25 12:22:00	2020-04-25 12:32:00	2020-04-26 21:16:00	ACHEM	ADSX
P6248034	1094766	COV2G	NEGATIVE	1.4 @COVN	2.5 @COVN	NEGATIVE	M	2020-04-25 12:22:00	2020-04-27 07:55:00	2020-04-27 07:55:00	ACHEM	AC4
P6252686	9490993	COV2G	NEGATIVE	2.2 @COVN	<2.3 @IGML	NEGATIVE	F	2020-04-25 12:24:00	2020-04-25 18:55:00	2020-04-26 21:20:00	ACHEM	ADSX
P6252708	0524561	COV2G	NEGATIVE	8.6 @COVN	<2.3 @IGML	NEGATIVE	M	2020-04-25 12:24:00	2020-04-25 14:30:00	2020-04-26 21:20:00	ACHEM	ADSX
P6252778	5523027	COV2G	POSITIVE	21.3 @COVP	<2.3 @IGML	NEGATIVE	U	2020-04-25 12:31:00	2020-04-25 20:44:00	2020-04-26 21:20:00	ACHEM	ADSX
P6252833	4306443	COV2G	NEGATIVE	1.8 @COVN	2.4 @COVN	NEGATIVE	M	2020-04-25 12:52:00	2020-04-25 13:11:00	2020-04-26 21:20:00	ACHEM	ADSX
P6252891	15492232	COV2G	NEGATIVE	2.1 @COVN	<2.3 @IGML	NEGATIVE	M	2020-04-25 13:10:00	2020-04-25 13:24:00	2020-04-26 21:20:00	ACHEM	ADSX
P6253050	9043865	COV2G	NEGATIVE	7.4 @COVN	2.5 @COVN	NEGATIVE	M	2020-04-25 13:56:00	2020-04-25 20:42:00	2020-04-26 21:21:00	ACHEM	ADSX
P6253126	1069388	COV2G	NEGATIVE	1.8 @COVN	2.9 @COVN	NEGATIVE	M	2020-04-25 15:05:00	2020-04-25 17:02:00	2020-04-26 21:21:00	ACHEM	ADSX
P6252132	15856233	COV2G	NEGATIVE	0.8 @COVN	<2.3 @IGML	NEGATIVE	M	2020-04-25 15:05:00	2020-04-25 15:47:00	2020-04-26 21:18:00	ACHEM	ADSX
P6251394	5775017	COV2G	NEGATIVE	3.0 @COVN	<2.3 @IGML	NEGATIVE	M	2020-04-25 15:29:00	2020-04-25 16:04:00	2020-04-26 21:16:00	ACHEM	ADSX
P6253281	10043135	COV2G	NEGATIVE	1.4 @COVN	<2.3 @IGML	NEGATIVE	U	2020-04-25 15:57:00	2020-04-26 19:22:00	2020-04-27 13:30:00	ACHEM	ADS2
P6253439	1116976	COV2G	NEGATIVE	1.8 @COVN	2.4 @COVN	NEGATIVE	M	2020-04-25 16:12:00	2020-04-26 21:24:00	2020-04-26 21:24:00	ACHEM	ADSX
P6251083	3552486	COV2G	NEGATIVE	3.8 @COVN	2.8 @COVN	NEGATIVE	M	2020-04-25 16:12:00	2020-04-25 16:35:00	2020-04-26 21:15:00	ACHEM	ADSX
P6253166	10062382	COV2G	NEGATIVE	0.8 @COVN	<2.3 @IGML	NEGATIVE	M	2020-04-25 16:15:00	2020-04-25 16:38:00	2020-04-26 21:21:00	ACHEM	ADSX
P6253744	15854363	COV2G	NEGATIVE	0.9 @COVN	<2.3 @IGML	NEGATIVE	M	2020-04-25 17:45:00	2020-04-25 18:26:00	2020-04-26 21:25:00	ACHEM	ADSX
P6254572	0913656	COV2G	nullus resultarum	nullus resultarum	nullus resultarum	nullus resultarum	M	2020-04-25 22:30:00	NULL	NULL	ACHEM	AC4
P6260471	9748662	COV2G	NEGATIVE	2.5 @COVN	<2.3 @IGML	NEGATIVE	M	2020-04-26 00:10:00	2020-04-26 00:48:00	2020-04-26 21:25:00	ACHEM	ADSX
P6260774	5802552	COV2G	NEGATIVE	4.6 @COVN	3.3 @COVN	NEGATIVE	M	2020-04-26 03:15:00	2020-04-26 03:27:00	2020-04-26 21:25:00	ACHEM	ADSX
P6260839	9748662	COV2G	NEGATIVE	3.8 @COVN	NULL	NULL	M	2020-04-26 03:47:00	2020-04-26 03:51:00	2020-04-26 21:25:00	ACHEM	ADSX
P6261542	15497791	COV2G	NEGATIVE	4.0 @COVN	<2.3 @IGML	NEGATIVE	M	2020-04-26 07:40:00	2020-04-26 12:09:00	2020-04-26 21:25:00	ACHEM	ADSX
P6261603	4905990	COV2G	NEGATIVE	2.0 @COVN	<2.3 @IGML	NEGATIVE	G	2020-04-26 08:08:00	2020-04-26 20:18:00	2020-04-27 13:30:00	ACHEM	ADS2
P6261629	9069386	COV2G	NEGATIVE	1.3 @COVN	<2.3 @IGML	NEGATIVE	G	2020-04-26 08:15:00	2020-04-26 20:18:00	2020-04-27 13:30:00	ACHEM	ADS2
P6261892	10062014	COV2G	NEGATIVE	0.6 @COVN	<2.3 @IGML	NEGATIVE	M	2020-04-26 08:18:00	2020-04-26 10:03:00	2020-04-26 21:26:00	ACHEM	ADSX
P6261678	9046493	COV2G	NEGATIVE	2.6 @COVN	<2.3 @IGML	NEGATIVE	G	2020-04-26 08:39:00	2020-04-26 20:18:00	2020-04-27 13:30:00	ACHEM	ADS2
P6261674	0982392	COV2G	NEGATIVE	5.2 @COVN	5.7 @COVN	NEGATIVE	M	2020-04-26 08:40:00	2020-04-26 10:29:00	2020-04-26 21:25:00	ACHEM	ADSX
P6261693	9493859	COV2G	NEGATIVE	3.5 @COVN	<2.3 @IGML	NEGATIVE	M	2020-04-26 08:44:00	2020-04-26 20:18:00	2020-04-27 13:30:00	ACHEM	ADS2
P6261703	1161170	COV2G	INDETERMINATE	11.0 @COVI	<2.3 @IGML	NEGATIVE	M	2020-04-26 08:47:00	2020-04-27 10:47:00	2020-04-27 22:11:00	ACHEM	ADS2
P6261882	7240267	COV2G	NEGATIVE	3.8 @COVN	<2.3 @IGML	NEGATIVE	E	2020-04-26 09:00:00	2020-04-26 20:17:00	2020-04-27 13:30:00	ACHEM	ADS2
P6261777	5123827	COV2G	NEGATIVE	1.3 @COVN	<2.3 @IGML	NEGATIVE	G	2020-04-26 09:15:00	2020-04-26 20:18:00	2020-04-27 13:30:00	ACHEM	ADS2
P6261762	0380690	COV2G	NEGATIVE	7.1 @COVN	2.7 @COVN	NEGATIVE	M	2020-04-26 09:18:00	2020-04-26 10:29:00	2020-04-26 21:25:00	ACHEM	ADSX
P6261727	4001138	COV2G	NEGATIVE	3.2 @COVN	<2.3 @IGML	NEGATIVE	M	2020-04-26 09:30:00	2020-04-27 10:47:00	2020-04-27 22:11:00	ACHEM	ADS2
P6261889	5666372	COV2G	NEGATIVE	1.1 @COVN	<2.3 @IGML	NEGATIVE	E	2020-04-26 09:30:00	2020-04-26 20:17:00	2020-04-27 13:30:00	ACHEM	ADS2
P6261841	0829636	COV2G	NEGATIVE	2.8 @COVN	<2.3 @IGML	NEGATIVE	M	2020-04-26 09:47:00	2020-04-26 15:05:00	2020-04-26 21:25:00	ACHEM	ADSX
P6261826	0736268	COV2G	nullus resultarum	nullus resultarum	nullus resultarum	nullus resultarum	M	2020-04-26 09:48:00	NULL	NULL	ACHEM	AC4
P6261836	1001675	COV2G	NEGATIVE	3.3 @COVN	<2.3 @IGML	NEGATIVE	G	2020-04-26 09:49:00	2020-04-26 20:18:00	2020-04-27 13:30:00	ACHEM	ADS2
P6261973	7459171	COV2G	NEGATIVE	7.1 @COVN	<2.3 @IGML	NEGATIVE	M	2020-04-26 10:35:00	2020-04-26 13:38:00	2020-04-26 21:26:00	ACHEM	ADSX
P6261998	5617693	COV2G	INDETERMINATE	10.6 @COVI	<2.3 @IGML	NEGATIVE	M	2020-04-26 10:48:00	2020-04-26 13:38:00	2020-04-26 21:26:00	ACHEM	ADSX
P6261915	4386595	COV2G	NEGATIVE	4.9 @COVN	<2.3 @IGML	NEGATIVE	M	2020-04-26 10:50:00	2020-04-27 10:47:00	2020-04-27 22:11:00	ACHEM	ADS2
P6262042	0869165	COV2G	NEGATIVE	2.8 @COVN	3.6 @COVN	NEGATIVE	M	2020-04-26 10:55:00	2020-04-26 13:38:00	2020-04-26 21:26:00	ACHEM	ADSX
P6262146	4427859	COV2G	NEGATIVE	2.8 @COVN	<2.3 @IGML	NEGATIVE	M	2020-04-26 11:00:00	2020-04-26 13:38:00	2020-04-26 21:26:00	ACHEM	ADSX
P6262239	4980600	COV2G	NEGATIVE	1.3 @COVN	<2.3 @IGML	NEGATIVE	M	2020-04-26 11:00:00	2020-04-26 21:28:00	2020-04-26 21:28:00	ACHEM	ADSX
P6262710	1158717	COV2G	NEGATIVE	1.9 @COVN	<2.3 @IGML	NEGATIVE	M	2020-04-26 11:10:00	2020-04-26 13:45:00	2020-04-26 21:29:00	ACHEM	ADSX
P6262209	5770181	COV2G	NEGATIVE	2.0 @COVN	2.4 @COVN	NEGATIVE	M	2020-04-26 11:20:00	2020-04-26 13:38:00	2020-04-26 21:26:00	ACHEM	ADSX
P6262516	10868047	COV2G	NEGATIVE	4.4 @COVN	<2.3 @IGML	NEGATIVE	F	2020-04-26 12:16:00	2020-04-26 20:16:00	2020-04-27 13:30:00	ACHEM	ADS2
P6262782	3502515	COV2G	NEGATIVE	2.4 @COVN	<2.3 @IGML	NEGATIVE	M	2020-04-26 13:14:00	2020-04-26 14:05:00	2020-04-26 21:29:00	ACHEM	ADSX
P6262578	5881144	COV2G	NEGATIVE	1.0 @COVN	3.5 @COVN	NEGATIVE	M	2020-04-26 13:25:00	2020-04-26 14:00:00	2020-04-26 21:29:00	ACHEM	ADSX
P6262649	15601575	COV2G	NEGATIVE	2.6 @COVN	3.4 @COVN	NEGATIVE	M	2020-04-26 13:28:00	2020-04-27 10:47:00	2020-04-27 22:11:00	ACHEM	ADS2
P6262651	3500268	COV2G	NEGATIVE	5.1 @COVN	<2.3 @IGML	NEGATIVE	M	2020-04-26 13:31:00	2020-04-26 20:17:00	2020-04-27 13:30:00	ACHEM	ADS2
P6262716	4936762	COV2G	NEGATIVE	2.9 @COVN	<2.3 @IGML	NEGATIVE	S	2020-04-26 13:40:00	2020-04-26 20:17:00	2020-04-27 13:30:00	ACHEM	ADS2
P6262809	1216420	COV2G	NEGATIVE	2.4 @COVN	3.7 @COVN	NEGATIVE	M	2020-04-26 14:25:00	2020-04-26 15:05:00	2020-04-26 21:29:00	ACHEM	ADSX
P6262843	3502515	COV2G	nullus resultarum	nullus resultarum	nullus resultarum	nullus resultarum	M	2020-04-26 14:28:00	NULL	NULL	ACHEM	AC4
P6262848	4597960	COV2G	NEGATIVE	1.1 @COVN	<2.3 @IGML	NEGATIVE	M	2020-04-26 14:38:00	2020-04-26 15:08:00	2020-04-26 21:29:00	ACHEM	ADSX
P6263268	1010449	COV2G	NEGATIVE	7.1 @COVN	2.4 @COVN	NEGATIVE	M	2020-04-26 14:49:00	2020-04-26 17:03:00	2020-04-27 13:30:00	ACHEM	ADS2
P6263083	5850683	COV2G	NEGATIVE	0.9 @COVN	<2.3 @IGML	NEGATIVE	K	2020-04-26 15:49:00	2020-04-27 07:17:00	2020-04-27 13:30:00	ACHEM	ADS2
P6263648	5184462	COV2G	NEGATIVE	2.2 @COVN	<2.3 @IGML	NEGATIVE	M	2020-04-26 19:04:00	2020-04-26 20:09:00	2020-04-27 13:30:00	ACHEM	ADS2
P6264192	7402435	COV2G	NEGATIVE	1.3 @COVN	<2.3 @IGML	NEGATIVE	M	2020-04-26 20:10:00	2020-04-27 07:40:00	2020-04-27 13:30:00	ACHEM	ADS2
P6263942	5480118	COV2G	nullus resultarum	nullus resultarum	nullus resultarum	nullus resultarum	M	2020-04-26 20:50:00	NULL	NULL	ACHEM	AC4
P6264213	15648557	COV2G	NEGATIVE	0.4 @COVN	2.8 @COVN	NEGATIVE	M	2020-04-26 22:50:00	2020-04-26 23:42:00	2020-04-27 13:30:00	ACHEM	ADS2
P6264267	4268816	COV2G	NEGATIVE	1.4 @COVN	NULL	NULL	M	2020-04-26 23:25:00	2020-04-26 23:43:00	2020-04-27 13:30:00	ACHEM	ADS2
P6276838	9517924	COV2G	NEGATIVE	2.9 @COVN	NULL	NULL	N	2020-04-27 02:20:00	2020-04-27 18:42:00	2020-04-28 00:11:00	ACHEM	ADSX
P6273445	5847438	COV2G	NEGATIVE	5.6 @COVN	<2.3 @IGML	NEGATIVE	G	2020-04-27 03:30:00	2020-04-27 18:05:00	2020-04-28 00:11:00	ACHEM	ADSX
P6270798	5480118	COV2G	NEGATIVE	3.0 @COVN	<2.3 @IGML	NEGATIVE	M	2020-04-27 03:50:00	2020-04-27 04:44:00	2020-04-27 13:30:00	ACHEM	ADS2
P6270965	2356702	COV2G	POSITIVE	>100.0 @IGGH	17.6 @COVP	POSITIVE	N	2020-04-27 04:00:00	2020-04-27 13:49:00	2020-04-27 22:11:00	ACHEM	ADS2
P6271234	1188575	COV2G	NEGATIVE	0.6 @COVN	<2.3 @IGML	NEGATIVE	M	2020-04-27 05:40:00	2020-04-27 06:01:00	2020-04-27 13:30:00	ACHEM	ADS2
P6271172	0636772	COV2G	NEGATIVE	2.8 @COVN	2.4 @COVN	NEGATIVE	M	2020-04-27 06:20:00	2020-04-27 06:30:00	2020-04-27 13:30:00	ACHEM	ADS2
P6280857	4400462	COV2G	NEGATIVE	5.0 @COVN	NULL	NULL	G	2020-04-27 06:38:00	2020-04-28 10:12:00	2020-04-28 22:44:00	ACHEM	AC4
P6271865	0472779	COV2G	NEGATIVE	2.6 @COVN	2.4 @COVN	NEGATIVE	S	2020-04-27 07:51:00	2020-04-27 15:00:00	2020-04-27 22:11:00	ACHEM	ADS2
P6271980	TAM614009402	COV2G	NEGATIVE	2.8 @COVN	<2.3 @IGML	NEGATIVE	R	2020-04-27 07:57:00	2020-04-27 17:14:00	2020-04-28 00:10:00	ACHEM	ADSX
P6272192	5417751	COV2G	NEGATIVE	0.7 @COVN	<2.3 @IGML	NEGATIVE	M	2020-04-27 08:00:00	2020-04-27 08:27:00	2020-04-27 13:30:00	ACHEM	ADS2
P6272083	4957803	COV2G	NEGATIVE	2.2 @COVN	<2.3 @IGML	NEGATIVE	E	2020-04-27 08:05:00	2020-04-27 18:25:00	2020-04-28 00:10:00	ACHEM	ADSX
P6271923	8508186	COV2G	NEGATIVE	9.1 @COVN	6.8 @COVN	NEGATIVE	H	2020-04-27 08:11:00	2020-04-27 15:20:00	2020-04-27 22:11:00	ACHEM	ADS2
P6272212	0681532	COV2G	NEGATIVE	3.5 @COVN	<2.3 @IGML	NEGATIVE	U	2020-04-27 08:16:00	2020-04-27 17:55:00	2020-04-28 00:11:00	ACHEM	ADSX
P6272188	1168486	COV2G	NEGATIVE	2.5 @COVN	<2.3 @IGML	NEGATIVE	M	2020-04-27 08:25:00	2020-04-27 09:23:00	2020-04-27 13:30:00	ACHEM	ADS2
P6272348	0678746	COV2G	INDETERMINATE	10.4 @COVI	<2.3 @IGML	NEGATIVE	M	2020-04-27 08:37:00	2020-04-27 09:23:00	2020-04-27 13:30:00	ACHEM	ADS2
P6272436	1072379	COV2G	NEGATIVE	3.1 @COVN	<2.3 @IGML	NEGATIVE	M	2020-04-27 08:42:00	2020-04-27 09:23:00	2020-04-27 13:30:00	ACHEM	ADS2
P6272713	5594271	COV2G	NEGATIVE	0.7 @COVN	<2.3 @IGML	NEGATIVE	E	2020-04-27 08:45:00	2020-04-27 18:23:00	2020-04-28 00:11:00	ACHEM	ADSX
P6272618	15416109	COV2G	NEGATIVE	2.0 @COVN	<2.3 @IGML	NEGATIVE	M	2020-04-27 08:48:00	2020-04-27 09:23:00	2020-04-27 13:30:00	ACHEM	ADS2
P6272616	5750521	COV2G	NEGATIVE	8.8 @COVN	<2.3 @IGML	NEGATIVE	G	2020-04-27 08:56:00	2020-04-27 12:17:00	2020-04-27 22:11:00	ACHEM	ADS2
P6272717	14950463	COV2G	NEGATIVE	3.6 @COVN	<2.3 @IGML	NEGATIVE	M	2020-04-27 08:57:00	2020-04-27 09:23:00	2020-04-27 13:30:00	ACHEM	ADS2
P6272766	10232155	COV2G	NEGATIVE	8.9 @COVN	NULL	NULL	N	2020-04-27 08:57:00	2020-04-27 17:57:00	2020-04-28 00:11:00	ACHEM	ADSX
P6272912	TAM626006104	COV2G	NEGATIVE	2.3 @COVN	<2.3 @IGML	NEGATIVE	R	2020-04-27 09:05:00	2020-04-27 17:25:00	2020-04-28 00:11:00	ACHEM	ADSX
P6273060	TAM924004279	COV2G	NEGATIVE	1.7 @COVN	<2.3 @IGML	NEGATIVE	R	2020-04-27 09:14:00	2020-04-27 17:30:00	2020-04-28 00:11:00	ACHEM	ADSX
P6272925	9701847	COV2G	NEGATIVE	2.3 @COVN	<2.3 @IGML	NEGATIVE	S	2020-04-27 09:19:00	2020-04-27 13:14:00	2020-04-27 22:11:00	ACHEM	ADS2
P6273185	TAM925003055	COV2G	NEGATIVE	1.6 @COVN	<2.3 @IGML	NEGATIVE	R	2020-04-27 09:23:00	2020-04-27 17:26:00	2020-04-28 00:11:00	ACHEM	ADSX
P6272988	5553757	COV2G	NEGATIVE	1.1 @COVN	<2.3 @IGML	NEGATIVE	K	2020-04-27 09:24:00	2020-04-27 10:16:00	2020-04-27 22:11:00	ACHEM	ADS2
P6273227	4787703	COV2G	NEGATIVE	2.4 @COVN	NULL	NULL	H	2020-04-27 09:26:00	2020-04-27 20:23:00	2020-04-28 11:15:00	ACHEM	ADSX
P6273192	10036542	COV2G	NEGATIVE	4.2 @COVN	<2.3 @IGML	NEGATIVE	G	2020-04-27 09:27:00	2020-04-27 18:23:00	2020-04-28 00:11:00	ACHEM	ADSX
P6273234	4049534	COV2G	NEGATIVE	8.6 @COVN	<2.3 @IGML	NEGATIVE	G	2020-04-27 09:32:00	2020-04-27 18:23:00	2020-04-28 00:11:00	ACHEM	ADSX
P6273085	1173537	COV2G	NEGATIVE	5.6 @COVN	<2.3 @IGML	NEGATIVE	M	2020-04-27 09:32:00	2020-04-27 10:32:00	2020-04-27 22:11:00	ACHEM	ADS2
P6273334	5714688	COV2G	NEGATIVE	2.0 @COVN	<2.3 @IGML	NEGATIVE	S	2020-04-27 09:39:00	2020-04-27 14:59:00	2020-04-27 22:11:00	ACHEM	ADS2
P6273435	9706423	COV2G	NEGATIVE	3.2 @COVN	NULL	NULL	N	2020-04-27 09:40:00	2020-04-27 17:57:00	2020-04-28 00:11:00	ACHEM	ADSX
P6273697	0802276	COV2G	NEGATIVE	1.5 @COVN	<2.3 @IGML	NEGATIVE	M	2020-04-27 09:52:00	2020-04-27 10:32:00	2020-04-27 22:11:00	ACHEM	ADS2
P6273569	6669571	COV2G	NEGATIVE	6.1 @COVN	<2.3 @IGML	NEGATIVE	G	2020-04-27 09:52:00	2020-04-27 15:22:00	2020-04-27 22:11:00	ACHEM	ADS2
P6273604	DRE1004670	COV2G	NEGATIVE	2.2 @COVN	<2.3 @IGML	NEGATIVE	R	2020-04-27 09:52:00	2020-04-27 17:47:00	2020-04-28 00:11:00	ACHEM	ADSX
P6273738	4584387	COV2G	NEGATIVE	1.6 @COVN	<2.3 @IGML	NEGATIVE	U	2020-04-27 10:03:00	2020-04-27 13:54:00	2020-04-27 22:11:00	ACHEM	ADS2
P6273611	4038771	COV2G	POSITIVE	12.2 @COVP	<2.3 @IGML	NEGATIVE	M	2020-04-27 10:04:00	2020-04-27 10:14:00	2020-04-28 11:15:00	ACHEM	ADSX
P6271752	4842437	COV2G	INDETERMINATE	10.2 @COVI	<2.3 @IGML	NEGATIVE	G	2020-04-27 10:09:00	2020-04-27 15:21:00	2020-04-27 22:11:00	ACHEM	ADS2
P6273750	4087415	COV2G	NEGATIVE	2.8 @COVN	<2.3 @IGML	NEGATIVE	M	2020-04-27 10:16:00	2020-04-27 10:32:00	2020-04-27 22:11:00	ACHEM	ADS2
P6273836	1169014	COV2G	NEGATIVE	1.2 @COVN	<2.3 @IGML	NEGATIVE	M	2020-04-27 10:16:00	2020-04-27 12:36:00	2020-04-27 22:11:00	ACHEM	ADS2
P6273976	5014798	COV2G	NEGATIVE	1.3 @COVN	NULL	NULL	S	2020-04-27 10:29:00	2020-04-28 12:24:00	2020-04-28 22:49:00	ACHEM	AC4
P6273981	14909983	COV2G	NEGATIVE	3.3 @COVN	<2.3 @IGML	NEGATIVE	M	2020-04-27 10:30:00	2020-04-27 12:36:00	2020-04-27 22:11:00	ACHEM	ADS2
P6274091	7220528	COV2G	NEGATIVE	6.9 @COVN	<2.3 @IGML	NEGATIVE	U	2020-04-27 10:35:00	2020-04-27 21:15:00	2020-04-28 11:15:00	ACHEM	ADSX
P6274166	7137006	COV2G	NEGATIVE	1.8 @COVN	NULL	NULL	U	2020-04-27 10:38:00	2020-04-27 17:27:00	2020-04-28 00:11:00	ACHEM	ADSX
P6274931	14960124	COV2G	NEGATIVE	8.2 @COVN	7.9 @COVN	NEGATIVE	G	2020-04-27 10:41:00	2020-04-27 18:23:00	2020-04-28 00:11:00	ACHEM	ADSX
P6274162	7353767	COV2G	NEGATIVE	3.4 @COVN	<2.3 @IGML	NEGATIVE	M	2020-04-27 10:44:00	2020-04-27 12:38:00	2020-04-27 22:11:00	ACHEM	ADS2
P6274337	TAM525001209	COV2G	NEGATIVE	0.9 @COVN	<2.3 @IGML	NEGATIVE	R	2020-04-27 10:45:00	2020-04-27 21:16:00	2020-04-28 11:15:00	ACHEM	ADSX
P6274345	TAM726004242	COV2G	NEGATIVE	1.4 @COVN	<2.3 @IGML	NEGATIVE	R	2020-04-27 10:45:00	2020-04-27 21:16:00	2020-04-28 11:15:00	ACHEM	ADSX
P6274187	6606442	COV2G	NEGATIVE	4.1 @COVN	<2.3 @IGML	NEGATIVE	U	2020-04-27 10:48:00	2020-04-27 17:27:00	2020-04-28 00:11:00	ACHEM	ADSX
P6274483	5170364	COV2G	POSITIVE	14.0 @COVP	NULL	NULL	H	2020-04-27 10:56:00	2020-04-27 20:23:00	2020-04-28 11:16:00	ACHEM	ADSX
P6274491	9969989	COV2G	NEGATIVE	2.9 @COVN	3.1 @COVN	NEGATIVE	K	2020-04-27 11:00:00	2020-04-27 15:21:00	2020-04-27 22:11:00	ACHEM	ADS2
P6274536	0450137	COV2G	INDETERMINATE	10.6 @COVI	2.5 @COVN	NEGATIVE	M	2020-04-27 11:01:00	2020-04-27 12:38:00	2020-04-27 22:12:00	ACHEM	ADS2
P6274588	4134487	COV2G	NEGATIVE	2.6 @COVN	<2.3 @IGML	NEGATIVE	U	2020-04-27 11:04:00	2020-04-27 17:55:00	2020-04-28 00:11:00	ACHEM	ADSX
P6275651	5703866	COV2G	NEGATIVE	7.2 @COVN	<2.3 @IGML	NEGATIVE	M	2020-04-27 11:07:00	2020-04-27 12:38:00	2020-04-27 22:12:00	ACHEM	ADS2
P6274664	1033610	COV2G	NEGATIVE	1.5 @COVN	<2.3 @IGML	NEGATIVE	U	2020-04-27 11:08:00	2020-04-27 18:04:00	2020-04-28 00:11:00	ACHEM	ADSX
P6274700	9781777	COV2G	NEGATIVE	4.7 @COVN	<2.3 @IGML	NEGATIVE	U	2020-04-27 11:10:00	2020-04-27 18:03:00	2020-04-28 00:11:00	ACHEM	ADSX
P6274813	DRE1005080	COV2G	NEGATIVE	6.9 @COVN	<2.3 @IGML	NEGATIVE	R	2020-04-27 11:16:00	2020-04-27 17:48:00	2020-04-28 00:11:00	ACHEM	ADSX
P6274867	9735358	COV2G	NEGATIVE	3.0 @COVN	<2.3 @IGML	NEGATIVE	N	2020-04-27 11:21:00	2020-04-27 18:40:00	2020-04-28 00:11:00	ACHEM	ADSX
P6274972	7411713	COV2G	NEGATIVE	1.8 @COVN	<2.3 @IGML	NEGATIVE	S	2020-04-27 11:37:00	2020-04-27 15:47:00	2020-04-27 22:12:00	ACHEM	ADS2
P6275019	4603364	COV2G	NEGATIVE	1.9 @COVN	<2.3 @IGML	NEGATIVE	S	2020-04-27 11:37:00	2020-04-27 15:47:00	2020-04-27 22:12:00	ACHEM	ADS2
P6275041	9963223	COV2G	NEGATIVE	4.0 @COVN	<2.3 @IGML	NEGATIVE	U	2020-04-27 11:37:00	2020-04-27 19:16:00	2020-04-28 00:11:00	ACHEM	ADSX
P6275206	9315412	COV2G	NEGATIVE	3.2 @COVN	<2.3 @IGML	NEGATIVE	K	2020-04-27 11:40:00	2020-04-27 15:21:00	2020-04-27 22:12:00	ACHEM	ADS2
P6275140	0943219	COV2G	NEGATIVE	4.2 @COVN	NULL	NULL	S	2020-04-27 11:41:00	2020-04-27 17:04:00	2020-04-28 00:11:00	ACHEM	ADSX
P6275203	4419062	COV2G	INDETERMINATE	11.4 @COVI	<2.3 @IGML	NEGATIVE	S	2020-04-27 11:46:00	2020-04-27 15:47:00	2020-04-27 22:12:00	ACHEM	ADS2
P6275093	4329985	COV2G	NEGATIVE	2.0 @COVN	2.9 @COVN	NEGATIVE	M	2020-04-27 11:50:00	2020-04-27 12:38:00	2020-04-27 22:12:00	ACHEM	ADS2
P6275352	6667949	COV2G	NEGATIVE	4.5 @COVN	<2.3 @IGML	NEGATIVE	H	2020-04-27 11:53:00	2020-04-27 20:15:00	2020-04-28 00:11:00	ACHEM	ADSX
P6275383	TAM225004987	COV2G	NEGATIVE	2.2 @COVN	<2.3 @IGML	NEGATIVE	R	2020-04-27 11:54:00	2020-04-27 21:16:00	2020-04-28 11:16:00	ACHEM	ADSX
P6275435	9131234	COV2G	NEGATIVE	3.2 @COVN	<2.3 @IGML	NEGATIVE	G	2020-04-27 12:03:00	2020-04-27 19:34:00	2020-04-28 00:11:00	ACHEM	ADSX
P6275258	15402661	COV2G	NEGATIVE	4.4 @COVN	<2.3 @IGML	NEGATIVE	M	2020-04-27 12:05:00	2020-04-27 13:42:00	2020-04-27 22:12:00	ACHEM	ADS2
P6275524	5916378	COV2G	NEGATIVE	5.7 @COVN	3.7 @COVN	NEGATIVE	S	2020-04-27 12:09:00	2020-04-27 15:47:00	2020-04-27 22:12:00	ACHEM	ADS2
P6275598	9466794	COV2G	NEGATIVE	0.9 @COVN	3.7 @COVN	NEGATIVE	U	2020-04-27 12:16:00	2020-04-27 17:29:00	2020-04-28 00:11:00	ACHEM	ADSX
P6275557	4209978	COV2G	NEGATIVE	1.9 @COVN	<2.3 @IGML	NEGATIVE	M	2020-04-27 12:25:00	2020-04-27 13:42:00	2020-04-27 22:12:00	ACHEM	ADS2
P6275685	6649372	COV2G	NEGATIVE	3.3 @COVN	NULL	NULL	H	2020-04-27 12:25:00	2020-04-27 20:15:00	2020-04-28 00:11:00	ACHEM	ADSX
P6275673	9982950	COV2G	NEGATIVE	2.7 @COVN	<2.3 @IGML	NEGATIVE	U	2020-04-27 12:28:00	2020-04-27 17:27:00	2020-04-28 00:11:00	ACHEM	ADSX
P6275760	DRE1005081	COV2G	NEGATIVE	1.7 @COVN	<2.3 @IGML	NEGATIVE	R	2020-04-27 12:33:00	2020-04-27 17:49:00	2020-04-28 00:11:00	ACHEM	ADSX
P6275797	0940738	COV2G	INDETERMINATE	11.6 @COVI	<2.3 @IGML	NEGATIVE	M	2020-04-27 12:50:00	2020-04-27 17:04:00	2020-04-28 00:11:00	ACHEM	ADSX
P6275881	5683873	COV2G	NEGATIVE	2.1 @COVN	<2.3 @IGML	NEGATIVE	G	2020-04-27 12:55:00	2020-04-27 19:34:00	2020-04-28 00:11:00	ACHEM	ADSX
P6275865	9913058	COV2G	NEGATIVE	0.7 @COVN	<2.3 @IGML	NEGATIVE	G	2020-04-27 12:57:00	2020-04-27 19:34:00	2020-04-28 00:11:00	ACHEM	ADSX
P6275924	4366095	COV2G	NEGATIVE	1.6 @COVN	2.8 @COVN	NEGATIVE	E	2020-04-27 12:58:00	2020-04-27 12:58:00	2020-04-28 11:16:00	ACHEM	ADSX
P6275909	7191144	COV2G	NEGATIVE	2.5 @COVN	NULL	NULL	U	2020-04-27 13:01:00	2020-04-27 17:29:00	2020-04-28 00:11:00	ACHEM	ADSX
P6275928	4769437	COV2G	NEGATIVE	5.8 @COVN	<2.3 @IGML	NEGATIVE	S	2020-04-27 13:10:00	2020-04-27 17:05:00	2020-04-28 00:11:00	ACHEM	ADSX
P6275999	6847053	COV2G	NEGATIVE	1.3 @COVN	<2.3 @IGML	NEGATIVE	S	2020-04-27 13:11:00	2020-04-27 20:17:00	2020-04-28 11:16:00	ACHEM	ADSX
P6276092	2321634	COV2G	NEGATIVE	3.3 @COVN	NULL	NULL	N	2020-04-27 13:19:00	2020-04-27 18:42:00	2020-04-28 00:11:00	ACHEM	ADSX
P6276075	5473468	COV2G	NEGATIVE	2.3 @COVN	<2.3 @IGML	NEGATIVE	U	2020-04-27 13:20:00	2020-04-27 19:16:00	2020-04-28 00:11:00	ACHEM	ADSX
P6275848	0721442	COV2G	POSITIVE	12.8 @COVP	<2.3 @IGML	NEGATIVE	H	2020-04-27 13:21:00	2020-04-27 20:24:00	2020-04-28 11:16:00	ACHEM	ADSX
P6276184	6683038	COV2G	POSITIVE	12.7 @COVP	<2.3 @IGML	NEGATIVE	G	2020-04-27 13:30:00	2020-04-27 19:34:00	2020-04-28 00:11:00	ACHEM	ADSX
P6276236	0667445	COV2G	NEGATIVE	7.6 @COVN	<2.3 @IGML	NEGATIVE	S	2020-04-27 13:39:00	2020-04-27 16:22:00	2020-04-27 22:12:00	ACHEM	ADS2
P6276368	5612526	COV2G	NEGATIVE	3.1 @COVN	<2.3 @IGML	NEGATIVE	G	2020-04-27 13:52:00	2020-04-27 19:34:00	2020-04-28 00:11:00	ACHEM	ADSX
P6276450	9471977	COV2G	NEGATIVE	1.7 @COVN	<2.3 @IGML	NEGATIVE	S	2020-04-27 14:00:00	2020-04-27 20:16:00	2020-04-28 11:16:00	ACHEM	ADSX
P6276711	9755461	COV2G	NEGATIVE	2.1 @COVN	<2.3 @IGML	NEGATIVE	M	2020-04-27 14:00:00	2020-04-27 16:38:00	2020-04-27 22:12:00	ACHEM	ADS2
P6276475	5375380	COV2G	NEGATIVE	4.3 @COVN	<2.3 @IGML	NEGATIVE	K	2020-04-27 14:03:00	2020-04-27 15:21:00	2020-04-27 22:12:00	ACHEM	ADS2
P6276483	15389734	COV2G	NEGATIVE	9.6 @COVN	<2.3 @IGML	NEGATIVE	E	2020-04-27 14:07:00	2020-04-27 22:30:00	2020-04-28 11:16:00	ACHEM	ADSX
P6276611	15613896	COV2G	NEGATIVE	0.4 @COVN	<2.3 @IGML	NEGATIVE	M	2020-04-27 14:10:00	2020-04-28 09:24:00	2020-04-28 09:26:00	ACHEM	ADS2
P6276542	TAM625006384	COV2G	nullus resultarum	nullus resultarum	nullus resultarum	nullus resultarum	R	2020-04-27 14:11:00	2020-04-27 22:37:00	NULL	ACHEM	AC4
P6276633	7236613	COV2G	NEGATIVE	0.9 @COVN	<2.3 @IGML	NEGATIVE	M	2020-04-27 14:26:00	2020-04-27 15:46:00	2020-04-27 22:12:00	ACHEM	ADS2
P6276745	9082932	COV2G	NEGATIVE	2.9 @COVN	<2.3 @IGML	NEGATIVE	G	2020-04-27 14:38:00	2020-04-27 19:34:00	2020-04-28 00:11:00	ACHEM	ADSX
P6276726	0494705	COV2G	NEGATIVE	2.6 @COVN	<2.3 @IGML	NEGATIVE	M	2020-04-27 14:40:00	2020-04-27 15:46:00	2020-04-27 22:12:00	ACHEM	ADS2
P6276855	TAM925006805	COV2G	NEGATIVE	3.1 @COVN	2.6 @COVN	NEGATIVE	R	2020-04-27 14:43:00	2020-04-27 22:39:00	2020-04-28 23:03:00	ACHEM	AC4
P6276884	14944455	COV2G	NEGATIVE	0.5 @COVN	<2.3 @IGML	NEGATIVE	K	2020-04-27 14:45:00	2020-04-27 18:03:00	2020-04-28 00:11:00	ACHEM	ADSX
P6276949	9797871	COV2G	NEGATIVE	1.8 @COVN	<2.3 @IGML	NEGATIVE	G	2020-04-27 15:01:00	2020-04-27 19:34:00	2020-04-28 00:11:00	ACHEM	ADSX
P6277093	9779900	COV2G	NEGATIVE	2.0 @COVN	NULL	NULL	N	2020-04-27 15:08:00	2020-04-27 18:42:00	2020-04-28 00:11:00	ACHEM	ADSX
P6277063	10096169	COV2G	NEGATIVE	3.5 @COVN	<2.3 @IGML	NEGATIVE	N	2020-04-27 15:10:00	2020-04-28 06:40:00	2020-04-28 11:16:00	ACHEM	ADSX
P6277131	9567230	COV2G	POSITIVE	24.3 @COVP	<2.3 @IGML	NEGATIVE	G	2020-04-27 15:12:00	2020-04-27 22:31:00	2020-04-28 11:16:00	ACHEM	ADSX
P6277077	14793592	COV2G	NEGATIVE	1.1 @COVN	<2.3 @IGML	NEGATIVE	N	2020-04-27 15:15:00	2020-04-28 06:40:00	2020-04-28 11:16:00	ACHEM	ADSX
P6277163	5766209	COV2G	NEGATIVE	3.8 @COVN	<2.3 @IGML	NEGATIVE	M	2020-04-27 15:18:00	2020-04-27 19:04:00	2020-04-28 00:11:00	ACHEM	ADSX
P6277071	14793587	COV2G	NEGATIVE	3.3 @COVN	<2.3 @IGML	NEGATIVE	N	2020-04-27 15:20:00	2020-04-28 06:40:00	2020-04-28 11:16:00	ACHEM	ADSX
P6276241	15846583	COV2G	NEGATIVE	3.3 @COVN	<2.3 @IGML	NEGATIVE	M	2020-04-27 15:22:00	2020-04-27 17:00:00	2020-04-28 00:11:00	ACHEM	ADSX
P6277251	6735418	COV2G	POSITIVE	12.4 @COVP	NULL	NULL	H	2020-04-27 15:24:00	2020-04-28 15:22:00	2020-04-28 22:51:00	ACHEM	AC4
P6277160	6630279	COV2G	NEGATIVE	2.9 @COVN	NULL	NULL	U	2020-04-27 15:25:00	2020-04-27 21:13:00	2020-04-28 11:16:00	ACHEM	ADSX
P6277050	10096159	COV2G	NEGATIVE	2.2 @COVN	<2.3 @IGML	NEGATIVE	N	2020-04-27 15:25:00	2020-04-28 06:40:00	2020-04-28 11:16:00	ACHEM	ADSX
P6277271	1220600	COV2G	NEGATIVE	2.7 @COVN	<2.3 @IGML	NEGATIVE	H	2020-04-27 15:26:00	2020-04-28 15:22:00	2020-04-28 22:47:00	ACHEM	AC4
P6277274	1220600	COV2G	nullus resultarum	nullus resultarum	NULL	NULL	H	2020-04-27 15:26:00	NULL	NULL	ACHEM	AC4
P6277231	0583957	COV2G	NEGATIVE	8.9 @COVN	<2.3 @IGML	NEGATIVE	M	2020-04-27 15:32:00	2020-04-27 19:04:00	2020-04-28 00:11:00	ACHEM	ADSX
P6277457	0495855	COV2G	NEGATIVE	3.9 @COVN	<2.3 @IGML	NEGATIVE	H	2020-04-27 15:43:00	2020-04-28 15:23:00	2020-04-28 22:53:00	ACHEM	AC4
P6276076	15573919	COV2G	NEGATIVE	3.4 @COVN	<2.3 @IGML	NEGATIVE	M	2020-04-27 15:45:00	2020-04-27 18:03:00	2020-04-28 00:11:00	ACHEM	ADSX
P6277482	9000264	COV2G	NEGATIVE	9.4 @COVN	<2.3 @IGML	NEGATIVE	S	2020-04-27 15:51:00	2020-04-27 20:16:00	2020-04-28 11:16:00	ACHEM	ADSX
P6277499	14989928	COV2G	NEGATIVE	2.6 @COVN	<2.3 @IGML	NEGATIVE	G	2020-04-27 15:53:00	2020-04-27 22:31:00	2020-04-28 11:16:00	ACHEM	ADSX
P6277568	TAM630008932	COV2G	NEGATIVE	2.3 @COVN	<2.3 @IGML	NEGATIVE	R	2020-04-27 15:53:00	2020-04-27 22:41:00	2020-04-28 11:16:00	ACHEM	ADSX
P6277468	6857448	COV2G	NEGATIVE	4.6 @COVN	NULL	NULL	S	2020-04-27 15:57:00	2020-04-27 20:17:00	2020-04-28 11:16:00	ACHEM	ADSX
P6277641	TAM926004210	COV2G	NEGATIVE	1.9 @COVN	<2.3 @IGML	NEGATIVE	R	2020-04-27 16:01:00	2020-04-27 22:42:00	2020-04-28 11:16:00	ACHEM	ADSX
P6278738	1207558	COV2G	NEGATIVE	2.9 @COVN	<2.3 @IGML	NEGATIVE	M	2020-04-27 16:02:00	2020-04-28 10:02:00	2020-04-28 22:43:00	ACHEM	AC4
P6277721	9122612	COV2G	NEGATIVE	4.0 @COVN	<2.3 @IGML	NEGATIVE	G	2020-04-27 16:17:00	2020-04-27 22:31:00	2020-04-28 11:16:00	ACHEM	ADSX
P6277740	10098890	COV2G	NEGATIVE	1.1 @COVN	2.3 @COVN	NEGATIVE	S	2020-04-27 16:22:00	2020-04-27 20:17:00	2020-04-28 11:16:00	ACHEM	ADSX
P6278198	4382499	COV2G	NEGATIVE	3.2 @COVN	<2.3 @IGML	NEGATIVE	M	2020-04-27 16:25:00	2020-04-27 17:21:00	2020-04-28 00:11:00	ACHEM	ADSX
P6278019	0761058	COV2G	NEGATIVE	5.3 @COVN	<2.3 @IGML	NEGATIVE	U	2020-04-27 16:45:00	2020-04-27 21:14:00	2020-04-28 11:16:00	ACHEM	ADSX
P6277998	6691943	COV2G	NEGATIVE	2.0 @COVN	<2.3 @IGML	NEGATIVE	U	2020-04-27 16:47:00	2020-04-27 21:13:00	2020-04-28 11:16:00	ACHEM	ADSX
P6278281	5335025	COV2G	NEGATIVE	6.6 @COVN	<2.3 @IGML	NEGATIVE	M	2020-04-27 17:13:00	2020-04-27 19:18:00	2020-04-28 00:11:00	ACHEM	ADSX
P6278344	9960588	COV2G	NEGATIVE	3.4 @COVN	<2.3 @IGML	NEGATIVE	H	2020-04-27 17:22:00	2020-04-28 15:23:00	2020-04-28 22:53:00	ACHEM	AC4
P6278432	5300590	COV2G	NEGATIVE	2.2 @COVN	7.0 @COVN	NEGATIVE	G	2020-04-27 17:30:00	2020-04-27 22:30:00	2020-04-28 11:16:00	ACHEM	ADSX
P6278683	4416820	COV2G	NEGATIVE	3.1 @COVN	<2.3 @IGML	NEGATIVE	M	2020-04-27 22:15:00	2020-04-28 06:45:00	2020-04-28 11:16:00	ACHEM	ADSX
P6279447	3421700	COV2G	NEGATIVE	6.9 @COVN	<2.3 @IGML	NEGATIVE	M	2020-04-27 22:54:00	2020-04-27 22:58:00	2020-04-28 11:16:00	ACHEM	ADSX
P6280986	5141609	COV2G	INDETERMINATE	10.5 @COVI	<2.3 @IGML	NEGATIVE	M	2020-04-28 04:20:00	2020-04-28 04:46:00	2020-04-28 11:16:00	ACHEM	ADSX
P6281098	15388104	COV2G	NEGATIVE	3.8 @COVN	<2.3 @IGML	NEGATIVE	G	2020-04-28 05:45:00	2020-04-28 10:20:00	2020-04-28 22:46:00	ACHEM	AC4
P6276494	9594529	COV2G	NEGATIVE	2.1 @COVN	NULL	NULL	A	2020-04-28 06:40:00	2020-04-28 06:40:00	2020-04-28 11:16:00	ACHEM	ADSX
P6273701	9483167	COV2G	NEGATIVE	1.8 @COVN	<2.3 @IGML	NEGATIVE	A	2020-04-28 06:40:00	2020-04-28 06:40:00	2020-04-28 11:15:00	ACHEM	ADSX
P6281576	15648069	COV2G	NEGATIVE	6.6 @COVN	<2.3 @IGML	NEGATIVE	U	2020-04-28 07:25:00	2020-04-28 15:08:00	2020-04-28 22:50:00	ACHEM	AC4
P6279409	15858969	COV2G	NEGATIVE	2.7 @COVN	<2.3 @IGML	NEGATIVE	K	2020-04-28 07:29:00	2020-04-28 07:29:00	2020-04-28 23:06:00	ACHEM	AC4
P6281593	9029858	COV2G	NEGATIVE	7.7 @COVN	<2.3 @IGML	NEGATIVE	G	2020-04-28 07:35:00	2020-04-28 13:11:00	2020-04-28 22:54:00	ACHEM	AC4
P6281725	8884275	COV2G	NEGATIVE	1.0 @COVN	<2.3 @IGML	NEGATIVE	U	2020-04-28 07:45:00	2020-04-28 17:25:00	2020-04-29 13:31:00	ACHEM	ADSX
P6281877	7210171	COV2G	NEGATIVE	2.1 @COVN	<2.3 @IGML	NEGATIVE	G	2020-04-28 08:00:00	2020-04-28 13:10:00	2020-04-28 22:59:00	ACHEM	AC4
P6281946	9455099	COV2G	NEGATIVE	5.2 @COVN	<2.3 @IGML	NEGATIVE	S	2020-04-28 08:02:00	2020-04-28 12:53:00	2020-04-28 23:02:00	ACHEM	AC4
P6281913	5546887	COV2G	NEGATIVE	0.7 @COVN	2.6 @COVN	NEGATIVE	M	2020-04-28 08:05:00	2020-04-28 09:32:00	2020-04-28 22:52:00	ACHEM	AC4
P6282014	6677954	COV2G	NEGATIVE	1.3 @COVN	<2.3 @IGML	NEGATIVE	G	2020-04-28 08:07:00	2020-04-28 13:10:00	2020-04-28 22:58:00	ACHEM	AC4
P6282109	7187552	COV2G	NEGATIVE	1.0 @COVN	<2.3 @IGML	NEGATIVE	G	2020-04-28 08:13:00	2020-04-28 13:10:00	2020-04-28 22:58:00	ACHEM	AC4
P6282180	5521083	COV2G	NEGATIVE	2.3 @COVN	<2.3 @IGML	NEGATIVE	S	2020-04-28 08:15:00	2020-04-28 13:03:00	2020-04-28 22:58:00	ACHEM	AC4
P6282424	1158717	COV2G	NEGATIVE	3.2 @COVN	<2.3 @IGML	NEGATIVE	M	2020-04-28 08:15:00	2020-04-28 08:34:00	2020-04-28 22:53:00	ACHEM	AC4
P6282131	5559827	COV2G	NEGATIVE	4.0 @COVN	<2.3 @IGML	NEGATIVE	S	2020-04-28 08:16:00	2020-04-28 12:30:00	2020-04-28 23:03:00	ACHEM	AC4
P6282269	1198796	COV2G	NEGATIVE	3.1 @COVN	7.6 @COVN	NEGATIVE	S	2020-04-28 08:21:00	2020-04-28 12:33:00	2020-04-28 23:02:00	ACHEM	AC4
P6282142	9044699	COV2G	NEGATIVE	3.5 @COVN	<2.3 @IGML	NEGATIVE	U	2020-04-28 08:24:00	2020-04-28 17:51:00	2020-04-29 13:31:00	ACHEM	ADSX
P6282127	5881426	COV2G	NEGATIVE	3.7 @COVN	<2.3 @IGML	NEGATIVE	S	2020-04-28 08:30:00	2020-04-28 16:34:00	2020-04-28 23:10:00	ACHEM	AC4
P6282346	0906525	COV2G	INDETERMINATE	11.7 @COVI	<2.3 @IGML	NEGATIVE	M	2020-04-28 08:34:00	2020-04-28 09:32:00	2020-04-28 23:01:00	ACHEM	AC4
P6282608	6652694	COV2G	NEGATIVE	2.4 @COVN	<2.3 @IGML	NEGATIVE	S	2020-04-28 08:35:00	2020-04-28 16:34:00	2020-04-28 23:09:00	ACHEM	AC4
P6282509	TAM519003806	COV2G	POSITIVE	14.3 @COVP	4.6 @COVN	NEGATIVE	R	2020-04-28 08:37:00	2020-04-28 18:41:00	2020-04-29 13:31:00	ACHEM	ADSX
P6282619	5564911	COV2G	NEGATIVE	6.6 @COVN	2.6 @COVN	NEGATIVE	E	2020-04-28 08:40:00	2020-04-28 18:07:00	2020-04-29 13:31:00	ACHEM	ADSX
P6282672	4432788	COV2G	NEGATIVE	3.3 @COVN	NULL	NULL	S	2020-04-28 08:43:00	2020-04-28 12:43:00	2020-04-28 22:49:00	ACHEM	AC4
P6282643	TAM601005999	COV2G	NEGATIVE	9.2 @COVN	<2.3 @IGML	NEGATIVE	R	2020-04-28 08:46:00	2020-04-28 18:40:00	2020-04-29 13:31:00	ACHEM	ADSX
P6282574	15723490	COV2G	NEGATIVE	2.3 @COVN	2.4 @COVN	NEGATIVE	M	2020-04-28 08:47:00	2020-04-28 09:32:00	2020-04-28 23:01:00	ACHEM	AC4
P6282638	5884311	COV2G	NEGATIVE	1.7 @COVN	2.9 @COVN	NEGATIVE	G	2020-04-28 08:49:00	2020-04-28 13:11:00	2020-04-28 22:54:00	ACHEM	AC4
P6282711	TAM102007262	COV2G	POSITIVE	32.2 @COVP	2.4 @COVN	NEGATIVE	R	2020-04-28 08:51:00	2020-04-28 18:44:00	2020-04-29 13:31:00	ACHEM	ADSX
P6282765	9274795	COV2G	NEGATIVE	2.9 @COVN	<2.3 @IGML	NEGATIVE	M	2020-04-28 08:54:00	2020-04-28 09:32:00	2020-04-28 22:59:00	ACHEM	AC4
P6282783	15751030	COV2G	NEGATIVE	<0.2 @IGGL	4.7 @COVN	NEGATIVE	M	2020-04-28 09:00:00	2020-04-28 09:15:00	2020-04-28 23:04:00	ACHEM	AC4
P6282646	7451940	COV2G	POSITIVE	17.7 @COVP	2.5 @COVN	NEGATIVE	E	2020-04-28 09:01:00	2020-04-28 18:07:00	2020-04-29 13:31:00	ACHEM	ADSX
P6282881	9876738	COV2G	NEGATIVE	3.9 @COVN	<2.3 @IGML	NEGATIVE	U	2020-04-28 09:04:00	2020-04-28 15:08:00	2020-04-28 22:58:00	ACHEM	AC4
P6282641	5876277	COV2G	NEGATIVE	5.1 @COVN	<2.3 @IGML	NEGATIVE	E	2020-04-28 09:08:00	2020-04-28 18:07:00	2020-04-29 13:31:00	ACHEM	ADSX
P6282886	9742104	COV2G	POSITIVE	16.8 @COVP	<2.3 @IGML	NEGATIVE	U	2020-04-28 09:09:00	2020-04-28 17:26:00	2020-04-28 23:12:00	ACHEM	AC4
P6283064	TAM970002040	COV2G	NEGATIVE	3.3 @COVN	<2.3 @IGML	NEGATIVE	R	2020-04-28 09:15:00	2020-04-28 18:44:00	2020-04-29 13:31:00	ACHEM	ADSX
P6283089	TAM221002825	COV2G	NEGATIVE	3.9 @COVN	<2.3 @IGML	NEGATIVE	R	2020-04-28 09:15:00	2020-04-28 18:45:00	2020-04-29 13:31:00	ACHEM	ADSX
P6282869	5163509	COV2G	POSITIVE	>100.0 @IGGH	>35.0 @IGMH	POSITIVE	S	2020-04-28 09:15:00	2020-04-28 16:32:00	2020-04-28 23:10:00	ACHEM	AC4
P6282657	15644871	COV2G	NEGATIVE	1.3 @COVN	<2.3 @IGML	NEGATIVE	E	2020-04-28 09:16:00	2020-04-28 18:07:00	2020-04-29 13:31:00	ACHEM	ADSX
P6283069	15008446	COV2G	NEGATIVE	2.1 @COVN	<2.3 @IGML	NEGATIVE	S	2020-04-28 09:18:00	2020-04-28 12:51:00	2020-04-28 23:03:00	ACHEM	AC4
P6282928	4669132	COV2G	POSITIVE	92.5 @COVP	5.4 @COVN	NEGATIVE	S	2020-04-28 09:20:00	2020-04-28 16:34:00	2020-04-28 23:09:00	ACHEM	AC4
P6282932	5548513	COV2G	POSITIVE	97.7 @COVP	7.5 @COVN	NEGATIVE	S	2020-04-28 09:24:00	2020-04-28 16:32:00	2020-04-28 23:11:00	ACHEM	AC4
P6282663	5670393	COV2G	POSITIVE	18.3 @COVP	<2.3 @IGML	NEGATIVE	E	2020-04-28 09:26:00	2020-04-28 18:07:00	2020-04-29 13:31:00	ACHEM	ADSX
P6283376	5358613	COV2G	NEGATIVE	1.4 @COVN	3.2 @COVN	NEGATIVE	F	2020-04-28 09:30:00	2020-04-28 20:50:00	2020-04-29 13:31:00	ACHEM	ADSX
P6283416	9712547	COV2G	NEGATIVE	1.1 @COVN	NULL	NULL	N	2020-04-28 09:30:00	2020-04-28 18:35:00	2020-04-29 13:31:00	ACHEM	ADSX
P6283347	9633138	COV2G	NEGATIVE	3.5 @COVN	<2.3 @IGML	NEGATIVE	M	2020-04-28 09:39:00	2020-04-28 10:12:00	2020-04-28 22:54:00	ACHEM	AC4
P6283473	8519319	COV2G	NEGATIVE	2.4 @COVN	<2.3 @IGML	NEGATIVE	M	2020-04-28 09:40:00	2020-04-28 09:55:00	2020-04-28 22:59:00	ACHEM	AC4
P6283325	3525099	COV2G	NEGATIVE	4.0 @COVN	NULL	NULL	S	2020-04-28 09:49:00	2020-04-28 16:32:00	2020-04-28 23:10:00	ACHEM	AC4
P6283629	TAM425004415	COV2G	NEGATIVE	3.1 @COVN	2.3 @COVN	NEGATIVE	R	2020-04-28 09:54:00	2020-04-28 18:25:00	2020-04-29 13:31:00	ACHEM	ADSX
P6283468	4402413	COV2G	NEGATIVE	4.5 @COVN	NULL	NULL	S	2020-04-28 09:55:00	2020-04-28 16:34:00	2020-04-28 23:09:00	ACHEM	AC4
P6285129	7218085	COV2G	NEGATIVE	0.6 @COVN	2.7 @COVN	NEGATIVE	E	2020-04-28 09:55:00	2020-04-28 22:33:00	2020-04-29 13:32:00	ACHEM	ADSX
P6284865	9527192	COV2G	NEGATIVE	1.1 @COVN	<2.3 @IGML	NEGATIVE	M	2020-04-28 09:55:00	2020-04-28 12:09:00	2020-04-28 23:02:00	ACHEM	AC4
P6283618	15652367	COV2G	NEGATIVE	2.8 @COVN	<2.3 @IGML	NEGATIVE	M	2020-04-28 10:02:00	2020-04-28 12:09:00	2020-04-28 23:01:00	ACHEM	AC4
P6282860	4802021	COV2G	POSITIVE	>100.0 @IGGH	5.7 @COVN	NEGATIVE	S	2020-04-28 10:04:00	2020-04-28 16:31:00	2020-04-28 23:07:00	ACHEM	AC4
P6283781	9039672	COV2G	NEGATIVE	4.3 @COVN	<2.3 @IGML	NEGATIVE	E	2020-04-28 10:04:00	2020-04-28 22:33:00	2020-04-29 13:31:00	ACHEM	ADSX
P6284319	5120395	COV2G	NEGATIVE	2.9 @COVN	2.7 @COVN	NEGATIVE	M	2020-04-28 10:07:00	2020-04-28 12:09:00	2020-04-28 23:03:00	ACHEM	AC4
P6284868	1085480	COV2G	NEGATIVE	9.6 @COVN	<2.3 @IGML	NEGATIVE	M	2020-04-28 10:07:00	2020-04-28 12:08:00	2020-04-28 23:02:00	ACHEM	AC4
P6283766	7268005	COV2G	NEGATIVE	2.5 @COVN	<2.3 @IGML	NEGATIVE	G	2020-04-28 10:07:00	2020-04-28 18:08:00	2020-04-29 13:31:00	ACHEM	ADSX
P6283751	3003115	COV2G	NEGATIVE	3.2 @COVN	<2.3 @IGML	NEGATIVE	U	2020-04-28 10:09:00	2020-04-28 17:51:00	2020-04-29 13:31:00	ACHEM	ADSX
P6283871	9075090	COV2G	NEGATIVE	4.0 @COVN	<2.3 @IGML	NEGATIVE	G	2020-04-28 10:10:00	2020-04-28 15:22:00	2020-04-28 22:46:00	ACHEM	AC4
P6283910	9626407	COV2G	NEGATIVE	2.0 @COVN	<2.3 @IGML	NEGATIVE	N	2020-04-28 10:14:00	2020-04-28 18:34:00	2020-04-29 13:31:00	ACHEM	ADSX
P6283901	15806037	COV2G	NEGATIVE	2.6 @COVN	<2.3 @IGML	NEGATIVE	U	2020-04-28 10:16:00	2020-04-28 17:51:00	2020-04-29 13:31:00	ACHEM	ADSX
P6283941	0874198	COV2G	NEGATIVE	2.1 @COVN	<2.3 @IGML	NEGATIVE	H	2020-04-28 10:17:00	2020-04-28 20:05:00	2020-04-29 13:31:00	ACHEM	ADSX
P6283892	5381197	COV2G	NEGATIVE	4.1 @COVN	<2.3 @IGML	NEGATIVE	M	2020-04-28 10:22:00	2020-04-28 12:08:00	2020-04-28 23:01:00	ACHEM	AC4
P6284040	DRE1005084	COV2G	NEGATIVE	2.6 @COVN	<2.3 @IGML	NEGATIVE	R	2020-04-28 10:23:00	2020-04-29 12:08:00	2020-04-29 19:53:00	ACHEM	ADSX
P6284147	DRE1005085	COV2G	NEGATIVE	3.7 @COVN	2.5 @COVN	NEGATIVE	R	2020-04-28 10:29:00	2020-04-29 12:08:00	2020-04-29 19:53:00	ACHEM	ADSX
P6284110	0821997	COV2G	NEGATIVE	3.5 @COVN	<2.3 @IGML	NEGATIVE	M	2020-04-28 10:32:00	2020-04-28 12:09:00	2020-04-28 23:03:00	ACHEM	AC4
P6284213	1012118	COV2G	NEGATIVE	6.1 @COVN	<2.3 @IGML	NEGATIVE	S	2020-04-28 10:34:00	2020-04-28 12:52:00	2020-04-28 23:02:00	ACHEM	AC4
P6283935	1227123	COV2G	NEGATIVE	7.8 @COVN	<2.3 @IGML	NEGATIVE	E	2020-04-28 10:36:00	2020-04-28 22:33:00	2020-04-29 13:31:00	ACHEM	ADSX
P6284371	1061332	COV2G	NEGATIVE	0.7 @COVN	2.5 @COVN	NEGATIVE	G	2020-04-28 10:54:00	2020-04-28 18:09:00	2020-04-29 13:31:00	ACHEM	ADSX
P6284616	TAM526000892	COV2G	NEGATIVE	3.3 @COVN	<2.3 @IGML	NEGATIVE	R	2020-04-28 11:03:00	2020-04-28 18:27:00	2020-04-29 13:31:00	ACHEM	ADSX
P6283872	7427647	COV2G	NEGATIVE	7.3 @COVN	<2.3 @IGML	NEGATIVE	M	2020-04-28 11:03:00	2020-04-28 11:42:00	2020-04-28 23:04:00	ACHEM	AC4
P6284450	4670407	COV2G	NEGATIVE	2.5 @COVN	<2.3 @IGML	NEGATIVE	S	2020-04-28 11:04:00	2020-04-28 16:32:00	2020-04-28 23:06:00	ACHEM	AC4
P6284685	5311739	COV2G	NEGATIVE	1.9 @COVN	<2.3 @IGML	NEGATIVE	M	2020-04-28 11:05:00	2020-04-28 11:45:00	2020-04-28 23:00:00	ACHEM	AC4
P6284649	5406961	COV2G	NEGATIVE	1.6 @COVN	<2.3 @IGML	NEGATIVE	M	2020-04-28 11:10:00	2020-04-28 12:53:00	2020-04-29 13:32:00	ACHEM	ADSX
P6284785	1069635	COV2G	NEGATIVE	0.6 @COVN	<2.3 @IGML	NEGATIVE	E	2020-04-28 11:13:00	2020-04-28 22:34:00	2020-04-29 13:32:00	ACHEM	ADSX
P6284523	1161170	COV2G	POSITIVE	12.5 @COVP	<2.3 @IGML	NEGATIVE	S	2020-04-28 11:14:00	2020-04-28 16:33:00	2020-04-28 23:11:00	ACHEM	AC4
P6284825	TAM805004650	COV2G	NEGATIVE	5.4 @COVN	<2.3 @IGML	NEGATIVE	R	2020-04-28 11:15:00	2020-04-28 18:32:00	2020-04-29 13:32:00	ACHEM	ADSX
P6284687	15414354	COV2G	NEGATIVE	1.7 @COVN	<2.3 @IGML	NEGATIVE	A	2020-04-28 11:30:00	2020-04-29 02:19:00	2020-04-29 13:32:00	ACHEM	ADSX
P6284933	5581800	COV2G	NEGATIVE	4.5 @COVN	<2.3 @IGML	NEGATIVE	G	2020-04-28 11:33:00	2020-04-28 18:08:00	2020-04-29 13:32:00	ACHEM	ADSX
P6285149	5757359	COV2G	NEGATIVE	2.6 @COVN	2.8 @COVN	NEGATIVE	G	2020-04-28 11:37:00	2020-04-28 18:09:00	2020-04-29 13:32:00	ACHEM	ADSX
P6284920	7231383	COV2G	POSITIVE	>100.0 @IGGH	22.7 @COVP	POSITIVE	U	2020-04-28 11:38:00	2020-04-28 17:26:00	2020-04-28 23:12:00	ACHEM	AC4
P6285536	11546412	COV2G	NEGATIVE	1.1 @COVN	<2.3 @IGML	NEGATIVE	M	2020-04-28 11:42:00	2020-04-28 12:51:00	2020-04-28 22:52:00	ACHEM	AC4
P6285352	4981531	COV2G	NEGATIVE	2.0 @COVN	<2.3 @IGML	NEGATIVE	U	2020-04-28 11:55:00	2020-04-28 19:30:00	2020-04-29 13:32:00	ACHEM	ADSX
P6285447	0720578	COV2G	NEGATIVE	8.9 @COVN	<2.3 @IGML	NEGATIVE	M	2020-04-28 12:04:00	2020-04-28 13:44:00	2020-04-28 22:52:00	ACHEM	AC4
P6285452	10098048	COV2G	NEGATIVE	1.5 @COVN	<2.3 @IGML	NEGATIVE	M	2020-04-28 12:15:00	2020-04-28 16:34:00	2020-04-28 23:07:00	ACHEM	AC4
P6285592	0468357	COV2G	NEGATIVE	3.4 @COVN	<2.3 @IGML	NEGATIVE	M	2020-04-28 12:16:00	2020-04-28 13:43:00	2020-04-28 22:53:00	ACHEM	AC4
P6285648	4569915	COV2G	NEGATIVE	2.0 @COVN	<2.3 @IGML	NEGATIVE	U	2020-04-28 12:17:00	2020-04-28 17:50:00	2020-04-29 13:32:00	ACHEM	ADSX
P6285742	0798574	COV2G	NEGATIVE	2.0 @COVN	<2.3 @IGML	NEGATIVE	M	2020-04-28 12:28:00	2020-04-28 13:42:00	2020-04-28 22:54:00	ACHEM	AC4
P6285728	4135219	COV2G	NEGATIVE	3.7 @COVN	<2.3 @IGML	NEGATIVE	U	2020-04-28 12:33:00	2020-04-28 19:30:00	2020-04-29 13:32:00	ACHEM	ADSX
P6285786	TAM714000275	COV2G	NEGATIVE	2.2 @COVN	<2.3 @IGML	NEGATIVE	R	2020-04-28 12:33:00	2020-04-28 22:28:00	2020-04-29 13:32:00	ACHEM	ADSX
P6282976	9752142	COV2G	NEGATIVE	1.0 @COVN	<2.3 @IGML	NEGATIVE	K	2020-04-28 12:35:00	2020-04-28 12:35:00	2020-04-28 23:05:00	ACHEM	AC4
P6282910	5793444	COV2G	NEGATIVE	3.1 @COVN	<2.3 @IGML	NEGATIVE	K	2020-04-28 12:35:00	2020-04-28 12:35:00	2020-04-28 23:05:00	ACHEM	AC4
P6285785	6643217	COV2G	NEGATIVE	3.2 @COVN	2.4 @COVN	NEGATIVE	G	2020-04-28 12:42:00	2020-04-28 19:59:00	2020-04-29 13:32:00	ACHEM	ADSX
P6286003	1142210	COV2G	NEGATIVE	2.5 @COVN	NULL	NULL	S	2020-04-28 13:11:00	2020-04-28 20:00:00	2020-04-29 13:32:00	ACHEM	ADSX
P6286045	5613552	COV2G	NEGATIVE	7.2 @COVN	2.7 @COVN	NEGATIVE	F	2020-04-28 13:25:00	2020-04-28 20:49:00	2020-04-29 13:32:00	ACHEM	ADSX
P6286107	4333884	COV2G	NEGATIVE	5.5 @COVN	<2.3 @IGML	NEGATIVE	M	2020-04-28 13:28:00	2020-04-28 15:51:00	2020-04-28 23:06:00	ACHEM	AC4
P6286126	9575047	COV2G	POSITIVE	22.2 @COVP	2.4 @COVN	NEGATIVE	U	2020-04-28 13:29:00	2020-04-28 21:21:00	2020-04-29 13:32:00	ACHEM	ADSX
P6286140	7316151	COV2G	POSITIVE	13.6 @COVP	<2.3 @IGML	NEGATIVE	S	2020-04-28 13:29:00	2020-04-28 20:57:00	2020-04-29 13:32:00	ACHEM	ADSX
P6286161	0787591	COV2G	NEGATIVE	3.3 @COVN	<2.3 @IGML	NEGATIVE	S	2020-04-28 13:31:00	2020-04-28 16:42:00	2020-04-28 23:06:00	ACHEM	AC4
P6286269	9904048	COV2G	NEGATIVE	4.0 @COVN	<2.3 @IGML	NEGATIVE	N	2020-04-28 13:42:00	2020-04-29 02:19:00	2020-04-29 13:32:00	ACHEM	ADSX
P6287539	6928078	COV2G	NEGATIVE	3.5 @COVN	2.8 @COVN	NEGATIVE	H	2020-04-28 13:45:00	2020-04-28 20:05:00	2020-04-29 13:32:00	ACHEM	ADSX
P6286438	15433321	COV2G	NEGATIVE	7.3 @COVN	3.5 @COVN	NEGATIVE	N	2020-04-28 14:00:00	2020-04-29 02:19:00	2020-05-01 22:35:00	ACHEM	ADSX
P6285637	7434685	COV2G	POSITIVE	13.4 @COVP	<2.3 @IGML	NEGATIVE	N	2020-04-28 14:00:00	2020-04-28 18:35:00	2020-04-29 13:32:00	ACHEM	ADSX
P6286514	4545498	COV2G	NEGATIVE	4.2 @COVN	<2.3 @IGML	NEGATIVE	K	2020-04-28 14:05:00	2020-04-28 15:22:00	2020-04-28 23:05:00	ACHEM	AC4
P6286501	5599926	COV2G	NEGATIVE	3.2 @COVN	<2.3 @IGML	NEGATIVE	U	2020-04-28 14:06:00	2020-04-28 19:30:00	2020-04-29 13:32:00	ACHEM	ADSX
P6286492	6427152	COV2G	NEGATIVE	4.9 @COVN	<2.3 @IGML	NEGATIVE	U	2020-04-28 14:07:00	2020-04-28 19:30:00	2020-04-29 13:32:00	ACHEM	ADSX
P6286455	9315691	COV2G	NEGATIVE	1.4 @COVN	2.4 @COVN	NEGATIVE	G	2020-04-28 14:08:00	2020-04-28 22:24:00	2020-04-29 13:32:00	ACHEM	ADSX
P6286551	5548194	COV2G	NEGATIVE	2.5 @COVN	<2.3 @IGML	NEGATIVE	F	2020-04-28 14:10:00	2020-04-28 20:49:00	2020-04-29 13:32:00	ACHEM	ADSX
P6286379	5312321	COV2G	NEGATIVE	1.0 @COVN	2.5 @COVN	NEGATIVE	G	2020-04-28 14:12:00	2020-04-28 19:59:00	2020-04-29 13:32:00	ACHEM	ADSX
P6286494	0645365	COV2G	NEGATIVE	3.9 @COVN	<2.3 @IGML	NEGATIVE	M	2020-04-28 14:20:00	2020-04-28 20:00:00	2020-04-29 13:32:00	ACHEM	ADSX
P6286636	15006578	COV2G	NEGATIVE	2.3 @COVN	<2.3 @IGML	NEGATIVE	G	2020-04-28 14:26:00	2020-04-28 19:59:00	2020-04-29 13:32:00	ACHEM	ADSX
P6286745	1099958	COV2G	POSITIVE	34.3 @COVP	3.0 @COVN	NEGATIVE	U	2020-04-28 14:31:00	2020-04-28 19:31:00	2020-04-29 13:32:00	ACHEM	ADSX
P6286834	5339118	COV2G	NEGATIVE	1.6 @COVN	<2.3 @IGML	NEGATIVE	U	2020-04-28 14:43:00	2020-04-28 19:29:00	2020-04-29 13:32:00	ACHEM	ADSX
P6286882	7008763	COV2G	NEGATIVE	4.5 @COVN	<2.3 @IGML	NEGATIVE	K	2020-04-28 14:43:00	2020-04-28 18:30:00	2020-04-29 13:32:00	ACHEM	ADSX
P6286769	5275110	COV2G	NEGATIVE	2.6 @COVN	<2.3 @IGML	NEGATIVE	M	2020-04-28 14:46:00	2020-04-28 15:22:00	2020-04-28 22:51:00	ACHEM	AC4
P6287026	4305074	COV2G	NEGATIVE	0.8 @COVN	2.4 @COVN	NEGATIVE	S	2020-04-28 15:04:00	2020-04-28 20:02:00	2020-04-29 13:32:00	ACHEM	ADSX
P6287035	3538276	COV2G	NEGATIVE	6.4 @COVN	<2.3 @IGML	NEGATIVE	M	2020-04-28 15:11:00	2020-04-28 16:07:00	2020-04-28 23:07:00	ACHEM	AC4
P6287115	5585360	COV2G	NEGATIVE	8.0 @COVN	NULL	NULL	S	2020-04-28 15:12:00	2020-04-28 18:35:00	2020-04-29 13:32:00	ACHEM	ADSX
P6287177	14994371	COV2G	NEGATIVE	0.7 @COVN	<2.3 @IGML	NEGATIVE	S	2020-04-28 15:16:00	2020-04-28 18:36:00	2020-04-29 13:32:00	ACHEM	ADSX
P6287294	15858797	COV2G	NEGATIVE	1.2 @COVN	NULL	NULL	U	2020-04-28 15:26:00	2020-04-28 21:20:00	2020-04-29 13:32:00	ACHEM	ADSX
P6287296	15641790	COV2G	NEGATIVE	1.2 @COVN	NULL	NULL	U	2020-04-28 15:30:00	2020-04-28 21:20:00	2020-04-29 13:32:00	ACHEM	ADSX
P6286906	14844263	COV2G	NEGATIVE	5.7 @COVN	2.5 @COVN	NEGATIVE	M	2020-04-28 15:30:00	2020-04-28 16:08:00	2020-04-28 22:36:00	ACHEM	AC4
P6287302	1066127	COV2G	NEGATIVE	1.1 @COVN	<2.3 @IGML	NEGATIVE	G	2020-04-28 15:33:00	2020-04-28 22:34:00	2020-04-29 13:32:00	ACHEM	ADSX
P6287428	TAM302005448	COV2G	NEGATIVE	2.1 @COVN	<2.3 @IGML	NEGATIVE	R	2020-04-28 15:38:00	2020-04-28 22:29:00	2020-04-29 13:32:00	ACHEM	ADSX
P6287361	4509322	COV2G	NEGATIVE	1.4 @COVN	4.2 @COVN	NEGATIVE	S	2020-04-28 15:39:00	2020-04-28 20:02:00	2020-04-29 13:32:00	ACHEM	ADSX
P6287410	5513571	COV2G	NEGATIVE	1.9 @COVN	23.3 @COVP	POSITIVE	S	2020-04-28 15:40:00	2020-04-28 20:02:00	2020-04-29 13:32:00	ACHEM	ADSX
P6287163	1126385	COV2G	NEGATIVE	2.8 @COVN	2.5 @COVN	NEGATIVE	H	2020-04-28 15:43:00	2020-04-29 15:03:00	2020-04-29 19:53:00	ACHEM	ADSX
P6287420	1060788	COV2G	NEGATIVE	3.4 @COVN	<2.3 @IGML	NEGATIVE	M	2020-04-28 15:44:00	2020-04-28 16:27:00	2020-04-28 22:36:00	ACHEM	AC4
P6287441	9924679	COV2G	NEGATIVE	6.5 @COVN	<2.3 @IGML	NEGATIVE	U	2020-04-28 15:44:00	2020-04-28 21:21:00	2020-04-29 13:32:00	ACHEM	ADSX
P6287341	1252730	COV2G	NEGATIVE	1.4 @COVN	<2.3 @IGML	NEGATIVE	S	2020-04-28 15:46:00	2020-04-28 20:07:00	2020-04-29 13:32:00	ACHEM	ADSX
P6287496	TAM927009667	COV2G	NEGATIVE	4.1 @COVN	<2.3 @IGML	NEGATIVE	R	2020-04-28 15:47:00	2020-04-28 22:30:00	2020-04-29 13:32:00	ACHEM	ADSX
P6287501	1148431	COV2G	nullus resultarum	nullus resultarum	nullus resultarum	nullus resultarum	H	2020-04-28 15:49:00	NULL	NULL	ACHEM	AC4
P6287503	4125342	COV2G	NEGATIVE	0.3 @COVN	<2.3 @IGML	NEGATIVE	M	2020-04-28 15:53:00	2020-04-28 17:40:00	2020-04-29 13:32:00	ACHEM	ADSX
P6287538	4177247	COV2G	NEGATIVE	1.6 @COVN	2.7 @COVN	NEGATIVE	S	2020-04-28 15:54:00	2020-04-28 20:00:00	2020-04-29 13:32:00	ACHEM	ADSX
P6287613	9574315	COV2G	NEGATIVE	3.7 @COVN	<2.3 @IGML	NEGATIVE	K	2020-04-28 15:59:00	2020-04-28 18:37:00	2020-04-29 13:32:00	ACHEM	ADSX
P6287654	5575639	COV2G	NEGATIVE	7.0 @COVN	<2.3 @IGML	NEGATIVE	F	2020-04-28 16:05:00	2020-04-28 20:49:00	2020-04-29 13:32:00	ACHEM	ADSX
P6287451	15856858	COV2G	NEGATIVE	6.5 @COVN	NULL	NULL	M	2020-04-28 16:21:00	2020-04-28 16:57:00	2020-04-28 23:11:00	ACHEM	AC4
P6287897	9454816	COV2G	NEGATIVE	3.2 @COVN	NULL	NULL	A	2020-04-28 16:33:00	2020-04-29 02:20:00	2020-04-29 13:32:00	ACHEM	ADSX
P6287980	DRE1004981	COV2G	NEGATIVE	5.5 @COVN	<2.3 @IGML	NEGATIVE	R	2020-04-28 16:43:00	2020-04-29 12:08:00	2020-04-29 19:53:00	ACHEM	ADSX
P6287965	0401895	COV2G	POSITIVE	20.6 @COVP	2.4 @COVN	NEGATIVE	M	2020-04-28 16:46:00	2020-04-28 17:48:00	2020-04-29 13:32:00	ACHEM	ADSX
P6288004	0823197	COV2G	NEGATIVE	0.2 @COVN	3.1 @COVN	NEGATIVE	M	2020-04-28 17:23:00	2020-04-28 17:45:00	2020-04-29 13:32:00	ACHEM	ADSX
P6288522	1071111	COV2G	NEGATIVE	8.0 @COVN	<2.3 @IGML	NEGATIVE	M	2020-04-28 18:25:00	2020-04-28 19:02:00	2020-04-29 13:32:00	ACHEM	ADSX
P6288525	2208420	COV2G	NEGATIVE	2.5 @COVN	2.4 @COVN	NEGATIVE	N	2020-04-28 18:35:00	2020-04-28 18:46:00	2020-04-29 13:32:00	ACHEM	ADSX
P6288744	9844097	COV2G	NEGATIVE	2.0 @COVN	<2.3 @IGML	NEGATIVE	M	2020-04-28 19:20:00	2020-04-28 19:47:00	2020-04-29 13:32:00	ACHEM	ADSX
P6288714	5682014	COV2G	NEGATIVE	8.7 @COVN	<2.3 @IGML	NEGATIVE	M	2020-04-28 19:30:00	2020-04-28 20:06:00	2020-04-29 13:32:00	ACHEM	ADSX
P6288853	4909976	COV2G	NEGATIVE	3.0 @COVN	<2.3 @IGML	NEGATIVE	M	2020-04-28 19:54:00	2020-04-29 15:14:00	2020-04-29 19:53:00	ACHEM	ADSX
P6288700	7357528	COV2G	NEGATIVE	5.2 @COVN	<2.3 @IGML	NEGATIVE	M	2020-04-28 21:04:00	2020-04-28 21:26:00	2020-04-29 13:32:00	ACHEM	ADSX
P6288150	5011738	COV2G	NEGATIVE	6.0 @COVN	2.3 @COVN	NEGATIVE	K	2020-04-28 21:15:00	2020-04-29 07:07:00	2020-04-29 13:32:00	ACHEM	ADSX
P6289263	15851685	COV2G	POSITIVE	21.3 @COVP	4.0 @COVN	NEGATIVE	M	2020-04-29 00:35:00	2020-04-29 01:02:00	2020-04-29 13:32:00	ACHEM	ADSX
P6290664	15860052	COV2G	POSITIVE	13.1 @COVP	<2.3 @IGML	NEGATIVE	M	2020-04-29 02:05:00	2020-04-29 02:11:00	2020-04-29 13:32:00	ACHEM	ADSX
P6291135	9619721	COV2G	NEGATIVE	1.4 @COVN	<2.3 @IGML	NEGATIVE	K	2020-04-29 03:37:00	2020-04-29 08:18:00	2020-04-29 14:36:00	ACHEM	ADS2
P6291333	9141254	COV2G	NEGATIVE	1.8 @COVN	<2.3 @IGML	NEGATIVE	G	2020-04-29 05:25:00	2020-04-29 10:13:00	2020-04-29 19:53:00	ACHEM	ADSX
P6299081	14909184	COV2G	POSITIVE	14.7 @COVP	<2.3 @IGML	NEGATIVE	M	2020-04-29 05:35:00	2020-04-30 05:49:00	2020-04-30 12:58:00	ACHEM	ADS2
P6291818	5232533	COV2G	NEGATIVE	3.7 @COVN	<2.3 @IGML	NEGATIVE	U	2020-04-29 07:10:00	2020-04-29 16:59:00	2020-04-30 12:31:00	ACHEM	ADSX
P6291394	15860098	COV2G	NEGATIVE	2.2 @COVN	<2.3 @IGML	NEGATIVE	M	2020-04-29 07:15:00	2020-04-29 07:23:00	2020-04-29 14:35:00	ACHEM	AC4
P6290503	5141609	COV2G	NEGATIVE	7.1 @COVN	NULL	NULL	M	2020-04-29 07:45:00	2020-04-29 08:17:00	2020-04-29 14:36:00	ACHEM	ADS2
P6292010	3473534	COV2G	NEGATIVE	2.4 @COVN	<2.3 @IGML	NEGATIVE	S	2020-04-29 07:50:00	2020-04-29 13:01:00	2020-04-29 19:53:00	ACHEM	ADSX
P6292124	6619286	COV2G	NEGATIVE	1.1 @COVN	NULL	NULL	N	2020-04-29 07:53:00	2020-04-29 14:45:00	2020-04-29 19:53:00	ACHEM	ADSX
P6292136	5535475	COV2G	NEGATIVE	1.1 @COVN	<2.3 @IGML	NEGATIVE	F	2020-04-29 07:58:00	2020-04-29 19:07:00	2020-04-30 12:31:00	ACHEM	ADSX
P6292266	5305543	COV2G	NEGATIVE	3.3 @COVN	<2.3 @IGML	NEGATIVE	U	2020-04-29 08:06:00	2020-04-29 20:55:00	2020-04-30 18:54:00	ACHEM	ADS2
P6292359	5929821	COV2G	NEGATIVE	1.8 @COVN	<2.3 @IGML	NEGATIVE	S	2020-04-29 08:08:00	2020-04-29 12:57:00	2020-04-29 19:53:00	ACHEM	ADSX
P6292333	0995865	COV2G	NEGATIVE	0.7 @COVN	<2.3 @IGML	NEGATIVE	M	2020-04-29 08:09:00	2020-04-29 09:11:00	2020-04-29 14:35:00	ACHEM	ADS2
P6292531	1006337	COV2G	NEGATIVE	<0.2 @IGGL	2.8 @COVN	NEGATIVE	M	2020-04-29 08:10:00	2020-04-29 08:22:00	2020-04-29 14:34:00	ACHEM	AC4
P6292449	9758243	COV2G	NEGATIVE	4.7 @COVN	<2.3 @IGML	NEGATIVE	N	2020-04-29 08:14:00	2020-04-29 18:50:00	2020-04-30 12:31:00	ACHEM	ADSX
P6292383	7409721	COV2G	NEGATIVE	3.9 @COVN	NULL	NULL	U	2020-04-29 08:16:00	2020-04-29 16:59:00	2020-04-30 12:58:00	ACHEM	ADS2
P6292635	0783203	COV2G	NEGATIVE	1.1 @COVN	<2.3 @IGML	NEGATIVE	M	2020-04-29 08:24:00	2020-04-29 09:13:00	2020-04-29 14:35:00	ACHEM	ADS2
P6292552	7203252	COV2G	NEGATIVE	1.4 @COVN	<2.3 @IGML	NEGATIVE	H	2020-04-29 08:25:00	2020-04-29 15:03:00	2020-04-29 19:53:00	ACHEM	ADSX
P6292625	4862947	COV2G	NEGATIVE	0.8 @COVN	<2.3 @IGML	NEGATIVE	S	2020-04-29 08:29:00	2020-04-29 13:37:00	2020-04-29 19:53:00	ACHEM	ADSX
P6292712	10097129	COV2G	NEGATIVE	3.8 @COVN	<2.3 @IGML	NEGATIVE	K	2020-04-29 08:37:00	2020-04-29 09:58:00	2020-04-29 19:53:00	ACHEM	ADSX
P6292770	2214269	COV2G	NEGATIVE	2.9 @COVN	NULL	NULL	N	2020-04-29 08:39:00	2020-04-29 14:45:00	2020-04-29 19:53:00	ACHEM	ADSX
P6292273	5049110	COV2G	NEGATIVE	2.0 @COVN	<2.3 @IGML	NEGATIVE	M	2020-04-29 08:39:00	2020-04-29 08:48:00	2020-04-29 14:35:00	ACHEM	ADS2
P6292821	5417657	COV2G	POSITIVE	15.5 @COVP	3.7 @COVN	NEGATIVE	M	2020-04-29 08:54:00	2020-04-29 10:01:00	2020-04-29 19:53:00	ACHEM	ADSX
P6293864	0988640	COV2G	NEGATIVE	1.7 @COVN	<2.3 @IGML	NEGATIVE	M	2020-04-29 08:54:00	2020-04-29 10:01:00	2020-04-29 19:53:00	ACHEM	ADSX
P6293503	10068973	COV2G	NEGATIVE	0.5 @COVN	<2.3 @IGML	NEGATIVE	M	2020-04-29 09:00:00	2020-04-29 09:38:00	2020-04-29 19:53:00	ACHEM	ADSX
P6293097	4900182	COV2G	NEGATIVE	1.6 @COVN	5.7 @COVN	NEGATIVE	S	2020-04-29 09:03:00	2020-04-29 15:24:00	2020-04-29 19:53:00	ACHEM	ADSX
P6293028	9752781	COV2G	NEGATIVE	1.3 @COVN	<2.3 @IGML	NEGATIVE	G	2020-04-29 09:04:00	2020-04-29 12:26:00	2020-04-29 19:53:00	ACHEM	ADSX
P6293092	9047739	COV2G	NEGATIVE	4.8 @COVN	<2.3 @IGML	NEGATIVE	G	2020-04-29 09:05:00	2020-04-29 12:26:00	2020-04-29 19:53:00	ACHEM	ADSX
P6292983	1895331	COV2G	INDETERMINATE	10.1 @COVI	3.2 @COVN	NEGATIVE	M	2020-04-29 09:09:00	2020-04-29 10:01:00	2020-04-29 19:53:00	ACHEM	ADSX
P6293248	1016692	COV2G	NEGATIVE	3.0 @COVN	<2.3 @IGML	NEGATIVE	M	2020-04-29 09:10:00	2020-04-29 09:27:00	2020-04-29 19:53:00	ACHEM	ADSX
P6293091	4145002	COV2G	INDETERMINATE	10.6 @COVI	<2.3 @IGML	NEGATIVE	M	2020-04-29 09:17:00	2020-04-29 10:01:00	2020-04-29 19:53:00	ACHEM	ADSX
P6293343	7369077	COV2G	NEGATIVE	4.2 @COVN	<2.3 @IGML	NEGATIVE	K	2020-04-29 09:20:00	2020-04-29 10:55:00	2020-04-29 19:53:00	ACHEM	ADSX
P6293307	15599958	COV2G	NEGATIVE	2.5 @COVN	<2.3 @IGML	NEGATIVE	M	2020-04-29 09:24:00	2020-04-29 10:02:00	2020-04-29 19:53:00	ACHEM	ADSX
P6293541	5773464	COV2G	NEGATIVE	1.3 @COVN	<2.3 @IGML	NEGATIVE	M	2020-04-29 09:30:00	2020-04-30 09:34:00	2020-04-30 09:34:00	ACHEM	ADSX
P6293669	9618071	COV2G	nullus resultarum	nullus resultarum	nullus resultarum	nullus resultarum	S	2020-04-29 09:39:00	NULL	NULL	ACHEM	AC4
P6293644	0784219	COV2G	NEGATIVE	1.4 @COVN	<2.3 @IGML	NEGATIVE	M	2020-04-29 09:40:00	2020-04-29 12:06:00	2020-04-29 19:53:00	ACHEM	ADSX
P6293947	4276141	COV2G	INDETERMINATE	11.5 @COVI	<2.3 @IGML	NEGATIVE	M	2020-04-29 09:58:00	2020-04-29 12:07:00	2020-04-29 19:53:00	ACHEM	ADSX
P6293843	9929334	COV2G	NEGATIVE	2.9 @COVN	2.4 @COVN	NEGATIVE	K	2020-04-29 09:58:00	2020-04-29 10:55:00	2020-04-29 19:53:00	ACHEM	ADSX
P6293796	4473541	COV2G	NEGATIVE	5.6 @COVN	<2.3 @IGML	NEGATIVE	S	2020-04-29 10:05:00	2020-04-29 16:31:00	2020-04-30 12:31:00	ACHEM	ADSX
P6294030	2630932	COV2G	NEGATIVE	8.6 @COVN	<2.3 @IGML	NEGATIVE	G	2020-04-29 10:06:00	2020-04-29 17:57:00	2020-04-30 12:31:00	ACHEM	ADSX
P6294112	TAM426003068	COV2G	NEGATIVE	3.1 @COVN	<2.3 @IGML	NEGATIVE	R	2020-04-29 10:09:00	2020-04-29 18:06:00	2020-04-30 12:31:00	ACHEM	ADSX
P6294107	0972100	COV2G	NEGATIVE	2.3 @COVN	<2.3 @IGML	NEGATIVE	G	2020-04-29 10:16:00	2020-04-29 17:57:00	2020-04-30 12:31:00	ACHEM	ADSX
P6294194	0693495	COV2G	NEGATIVE	5.7 @COVN	<2.3 @IGML	NEGATIVE	S	2020-04-29 10:17:00	2020-04-29 13:37:00	2020-04-29 19:53:00	ACHEM	ADSX
P6294160	7411507	COV2G	NEGATIVE	2.1 @COVN	NULL	NULL	U	2020-04-29 10:19:00	2020-04-29 17:38:00	2020-04-30 12:58:00	ACHEM	ADS2
P6294430	4575667	COV2G	NEGATIVE	<0.2 @IGGL	4.9 @COVN	NEGATIVE	M	2020-04-29 10:25:00	2020-04-29 10:38:00	2020-04-29 19:53:00	ACHEM	ADSX
P6291390	4575667	COV2G	NEGATIVE	<0.2 @IGGL	4.9 @COVN	NEGATIVE	M	2020-04-29 10:25:00	2020-04-30 09:27:00	2020-04-30 09:28:00	ACHEM	AC4
P6294258	5152236	COV2G	NEGATIVE	5.7 @COVN	<2.3 @IGML	NEGATIVE	S	2020-04-29 10:26:00	2020-04-29 15:25:00	2020-04-29 19:53:00	ACHEM	ADSX
P6294580	4922809	COV2G	NEGATIVE	2.2 @COVN	<2.3 @IGML	NEGATIVE	M	2020-04-29 10:29:00	2020-04-29 12:07:00	2020-04-29 19:53:00	ACHEM	ADSX
P6294487	6426618	COV2G	NEGATIVE	1.5 @COVN	<2.3 @IGML	NEGATIVE	U	2020-04-29 10:39:00	2020-04-29 17:39:00	2020-04-30 12:31:00	ACHEM	ADSX
P6297718	7284214	COV2G	NEGATIVE	4.0 @COVN	<2.3 @IGML	NEGATIVE	G	2020-04-29 10:40:00	2020-04-29 20:42:00	2020-04-30 12:58:00	ACHEM	ADS2
P6294475	9371172	COV2G	NEGATIVE	2.4 @COVN	<2.3 @IGML	NEGATIVE	S	2020-04-29 10:44:00	2020-04-29 16:32:00	2020-04-30 12:31:00	ACHEM	ADSX
P6294627	TUC1000384	COV2G	NEGATIVE	1.3 @COVN	<2.3 @IGML	NEGATIVE	R	2020-04-29 10:46:00	2020-04-29 10:46:00	2020-04-30 12:31:00	ACHEM	ADSX
P6294688	TUC1000422	COV2G	NEGATIVE	7.8 @COVN	<2.3 @IGML	NEGATIVE	R	2020-04-29 10:49:00	2020-04-29 17:47:00	2020-04-30 12:31:00	ACHEM	ADSX
P6294702	TUC1000011	COV2G	NEGATIVE	2.7 @COVN	<2.3 @IGML	NEGATIVE	R	2020-04-29 10:51:00	2020-04-29 17:45:00	2020-04-30 12:31:00	ACHEM	ADSX
P6294724	TUC1000091	COV2G	NEGATIVE	6.7 @COVN	4.5 @COVN	NEGATIVE	R	2020-04-29 10:51:00	2020-04-29 17:48:00	2020-04-30 12:31:00	ACHEM	ADSX
P6294676	10001579	COV2G	NEGATIVE	1.8 @COVN	<2.3 @IGML	NEGATIVE	M	2020-04-29 10:53:00	2020-04-29 12:07:00	2020-04-29 19:53:00	ACHEM	ADSX
P6296218	1064708	COV2G	NEGATIVE	5.7 @COVN	NULL	NULL	S	2020-04-29 10:57:00	2020-04-29 20:42:00	2020-04-30 12:58:00	ACHEM	ADS2
P6294495	0963575	COV2G	NEGATIVE	3.7 @COVN	2.7 @COVN	NEGATIVE	S	2020-04-29 10:58:00	2020-04-29 16:51:00	2020-04-30 12:31:00	ACHEM	ADSX
P6294853	5705439	COV2G	NEGATIVE	2.9 @COVN	<2.3 @IGML	NEGATIVE	S	2020-04-29 11:05:00	2020-04-29 12:26:00	2020-04-29 19:53:00	ACHEM	ADSX
P6294968	7100044	COV2G	NEGATIVE	2.5 @COVN	NULL	NULL	S	2020-04-29 11:09:00	2020-04-29 20:37:00	2020-04-30 12:58:00	ACHEM	ADS2
P6294966	1056269	COV2G	NEGATIVE	9.5 @COVN	<2.3 @IGML	NEGATIVE	U	2020-04-29 11:12:00	2020-04-29 17:38:00	2020-04-30 12:31:00	ACHEM	ADSX
P6294856	14985263	COV2G	NEGATIVE	2.2 @COVN	<2.3 @IGML	NEGATIVE	S	2020-04-29 11:12:00	2020-04-29 16:51:00	2020-04-30 12:31:00	ACHEM	ADSX
P6294882	15855523	COV2G	POSITIVE	62.8 @COVP	2.7 @COVN	NEGATIVE	U	2020-04-29 11:12:00	2020-04-29 17:38:00	2020-04-30 12:31:00	ACHEM	ADSX
P6294967	5172963	COV2G	NEGATIVE	1.1 @COVN	NULL	NULL	S	2020-04-29 11:13:00	2020-04-29 16:32:00	2020-04-30 12:58:00	ACHEM	ADS2
P6294970	4491276	COV2G	NEGATIVE	2.4 @COVN	<2.3 @IGML	NEGATIVE	M	2020-04-29 11:15:00	2020-04-29 12:39:00	2020-04-29 19:53:00	ACHEM	ADSX
P6294890	4801547	COV2G	NEGATIVE	7.6 @COVN	<2.3 @IGML	NEGATIVE	U	2020-04-29 11:16:00	2020-04-29 17:38:00	2020-04-30 12:31:00	ACHEM	ADSX
P6295081	6626672	COV2G	NEGATIVE	2.0 @COVN	<2.3 @IGML	NEGATIVE	G	2020-04-29 11:18:00	2020-04-29 17:56:00	2020-04-30 12:31:00	ACHEM	ADSX
P6295074	15606772	COV2G	NEGATIVE	1.9 @COVN	<2.3 @IGML	NEGATIVE	M	2020-04-29 11:21:00	2020-04-29 12:39:00	2020-04-29 19:53:00	ACHEM	ADSX
P6295207	5379985	COV2G	NEGATIVE	2.3 @COVN	<2.3 @IGML	NEGATIVE	M	2020-04-29 11:26:00	2020-04-29 12:39:00	2020-04-29 19:53:00	ACHEM	ADSX
P6295097	6873429	COV2G	NEGATIVE	4.0 @COVN	2.6 @COVN	NEGATIVE	S	2020-04-29 11:27:00	2020-04-29 15:26:00	2020-04-29 19:53:00	ACHEM	ADSX
P6296380	9632810	COV2G	NEGATIVE	2.1 @COVN	<2.3 @IGML	NEGATIVE	M	2020-04-29 11:30:00	2020-04-29 13:29:00	2020-04-29 19:54:00	ACHEM	ADSX
P6295334	7450467	COV2G	NEGATIVE	1.7 @COVN	<2.3 @IGML	NEGATIVE	E	2020-04-29 11:35:00	2020-04-29 23:11:00	2020-04-30 12:58:00	ACHEM	ADS2
P6295351	5241638	COV2G	NEGATIVE	2.4 @COVN	NULL	NULL	U	2020-04-29 11:35:00	2020-04-29 20:56:00	2020-04-30 12:58:00	ACHEM	ADS2
P6295034	9627568	COV2G	NEGATIVE	2.7 @COVN	<2.3 @IGML	NEGATIVE	U	2020-04-29 11:38:00	2020-04-29 19:07:00	2020-04-30 12:31:00	ACHEM	ADSX
P6295483	5029932	COV2G	NEGATIVE	0.7 @COVN	4.5 @COVN	NEGATIVE	U	2020-04-29 11:49:00	2020-04-29 17:38:00	2020-04-30 12:32:00	ACHEM	ADSX
P6295559	9619837	COV2G	NEGATIVE	1.4 @COVN	NULL	NULL	N	2020-04-29 11:50:00	2020-04-29 18:50:00	2020-04-30 12:58:00	ACHEM	ADS2
P6295471	3405533	COV2G	NEGATIVE	2.4 @COVN	2.6 @COVN	NEGATIVE	F	2020-04-29 11:50:00	2020-04-29 20:36:00	2020-04-30 12:32:00	ACHEM	ADSX
P6295725	15017893	COV2G	NEGATIVE	1.7 @COVN	<2.3 @IGML	NEGATIVE	G	2020-04-29 11:50:00	2020-04-29 20:42:00	2020-04-30 12:58:00	ACHEM	ADS2
P6295527	4857946	COV2G	NEGATIVE	1.9 @COVN	3.6 @COVN	NEGATIVE	M	2020-04-29 11:52:00	2020-04-29 12:17:00	2020-04-29 19:53:00	ACHEM	ADSX
P6295579	1213635	COV2G	NEGATIVE	4.3 @COVN	<2.3 @IGML	NEGATIVE	G	2020-04-29 11:56:00	2020-04-29 20:53:00	2020-04-30 12:32:00	ACHEM	ADSX
P6296369	9777102	COV2G	NEGATIVE	2.3 @COVN	<2.3 @IGML	NEGATIVE	M	2020-04-29 12:00:00	2020-04-29 13:30:00	2020-04-29 19:54:00	ACHEM	ADSX
P6295482	0812372	COV2G	POSITIVE	>100.0 @IGGH	31.4 @COVP	POSITIVE	M	2020-04-29 12:02:00	2020-04-29 12:40:00	2020-04-29 19:53:00	ACHEM	ADSX
P6295732	TAM802002583	COV2G	NEGATIVE	1.3 @COVN	<2.3 @IGML	NEGATIVE	R	2020-04-29 12:03:00	2020-04-29 18:06:00	2020-04-30 12:32:00	ACHEM	ADSX
P6295702	4980037	COV2G	POSITIVE	14.3 @COVP	2.3 @COVN	NEGATIVE	S	2020-04-29 12:04:00	2020-04-29 15:26:00	2020-04-29 19:53:00	ACHEM	ADSX
P6295710	15855933	COV2G	NEGATIVE	4.7 @COVN	<2.3 @IGML	NEGATIVE	G	2020-04-29 12:07:00	2020-04-29 20:53:00	2020-04-30 12:32:00	ACHEM	ADSX
P6295765	5208959	COV2G	NEGATIVE	7.6 @COVN	<2.3 @IGML	NEGATIVE	G	2020-04-29 12:10:00	2020-04-29 20:42:00	2020-04-30 12:58:00	ACHEM	ADS2
P6295688	7158684	COV2G	NEGATIVE	1.7 @COVN	3.0 @COVN	NEGATIVE	G	2020-04-29 12:11:00	2020-04-29 20:53:00	2020-04-30 12:32:00	ACHEM	ADSX
P6295810	3575780	COV2G	NEGATIVE	0.9 @COVN	<2.3 @IGML	NEGATIVE	M	2020-04-29 12:22:00	2020-04-29 17:01:00	2020-04-30 12:32:00	ACHEM	ADSX
P6295917	9075394	COV2G	NEGATIVE	4.1 @COVN	<2.3 @IGML	NEGATIVE	E	2020-04-29 12:23:00	2020-04-29 23:10:00	2020-04-30 12:58:00	ACHEM	ADS2
P6295933	9478801	COV2G	NEGATIVE	2.8 @COVN	NULL	NULL	U	2020-04-29 12:26:00	2020-04-29 17:00:00	2020-04-30 12:58:00	ACHEM	ADS2
P6295951	5149054	COV2G	NEGATIVE	5.5 @COVN	<2.3 @IGML	NEGATIVE	S	2020-04-29 12:34:00	2020-04-29 16:31:00	2020-04-30 12:32:00	ACHEM	ADSX
P6295989	0366864	COV2G	NEGATIVE	2.3 @COVN	<2.3 @IGML	NEGATIVE	M	2020-04-29 12:35:00	2020-04-29 16:29:00	2020-04-30 12:32:00	ACHEM	ADSX
P6295999	4521884	COV2G	NEGATIVE	4.1 @COVN	<2.3 @IGML	NEGATIVE	G	2020-04-29 12:36:00	2020-04-29 20:52:00	2020-04-30 12:58:00	ACHEM	ADS2
P6296041	7361721	COV2G	NEGATIVE	2.7 @COVN	<2.3 @IGML	NEGATIVE	E	2020-04-29 12:38:00	2020-04-29 23:11:00	2020-04-30 12:32:00	ACHEM	ADSX
P6295858	1204224	COV2G	NEGATIVE	8.8 @COVN	<2.3 @IGML	NEGATIVE	M	2020-04-29 12:51:00	2020-04-29 16:41:00	2020-04-30 12:32:00	ACHEM	ADSX
P6296159	7388256	COV2G	NEGATIVE	1.2 @COVN	<2.3 @IGML	NEGATIVE	U	2020-04-29 12:55:00	2020-04-29 17:00:00	2020-04-30 12:32:00	ACHEM	ADSX
P6296167	4408350	COV2G	NEGATIVE	4.1 @COVN	<2.3 @IGML	NEGATIVE	G	2020-04-29 12:55:00	2020-04-29 20:53:00	2020-04-30 12:32:00	ACHEM	ADSX
P6296864	6693955	COV2G	NEGATIVE	1.8 @COVN	<2.3 @IGML	NEGATIVE	M	2020-04-29 13:05:00	2020-04-29 15:57:00	2020-04-30 12:32:00	ACHEM	ADSX
P6296224	1042354	COV2G	NEGATIVE	1.9 @COVN	<2.3 @IGML	NEGATIVE	S	2020-04-29 13:08:00	2020-04-29 19:48:00	2020-04-30 12:32:00	ACHEM	ADSX
P6296242	7247755	COV2G	NEGATIVE	9.2 @COVN	<2.3 @IGML	NEGATIVE	S	2020-04-29 13:10:00	2020-04-29 17:01:00	2020-04-30 12:32:00	ACHEM	ADSX
P6296276	7431521	COV2G	NEGATIVE	5.2 @COVN	<2.3 @IGML	NEGATIVE	S	2020-04-29 13:11:00	2020-04-29 17:01:00	2020-04-30 12:32:00	ACHEM	ADSX
P6296424	15020154	COV2G	NEGATIVE	0.8 @COVN	2.5 @COVN	NEGATIVE	U	2020-04-29 13:15:00	2020-04-29 16:58:00	2020-04-30 12:32:00	ACHEM	ADSX
P6295982	4860104	COV2G	NEGATIVE	1.7 @COVN	<2.3 @IGML	NEGATIVE	M	2020-04-29 13:15:00	2020-04-29 13:36:00	2020-04-29 19:53:00	ACHEM	ADSX
P6296248	0918507	COV2G	NEGATIVE	5.1 @COVN	<2.3 @IGML	NEGATIVE	S	2020-04-29 13:17:00	2020-04-29 17:01:00	2020-04-30 12:32:00	ACHEM	ADSX
P6296397	8505764	COV2G	nullus resultarum	nullus resultarum	nullus resultarum	nullus resultarum	M	2020-04-29 13:18:00	NULL	NULL	ACHEM	AC4
P6296375	5065022	COV2G	POSITIVE	49.7 @COVP	NULL	NULL	S	2020-04-29 13:19:00	2020-04-29 17:01:00	2020-04-30 12:58:00	ACHEM	ADS2
P6296419	4249452	COV2G	NEGATIVE	3.0 @COVN	NULL	NULL	S	2020-04-29 13:20:00	2020-04-29 16:56:00	2020-04-30 12:58:00	ACHEM	ADS2
P6296262	9149167	COV2G	NEGATIVE	2.2 @COVN	<2.3 @IGML	NEGATIVE	G	2020-04-29 13:27:00	2020-04-29 20:52:00	2020-04-30 12:32:00	ACHEM	ADSX
P6296423	15824239	COV2G	NEGATIVE	6.2 @COVN	<2.3 @IGML	NEGATIVE	U	2020-04-29 13:31:00	2020-04-29 19:07:00	2020-04-30 12:32:00	ACHEM	ADSX
P6296583	4232380	COV2G	POSITIVE	>100.0 @IGGH	4.0 @COVN	NEGATIVE	M	2020-04-29 13:33:00	2020-04-29 16:33:00	2020-04-30 12:32:00	ACHEM	ADSX
P6296554	0954653	COV2G	INDETERMINATE	11.0 @COVI	<2.3 @IGML	NEGATIVE	S	2020-04-29 13:34:00	2020-04-29 19:48:00	2020-04-30 12:32:00	ACHEM	ADSX
P6296680	0549307	COV2G	NEGATIVE	5.8 @COVN	<2.3 @IGML	NEGATIVE	M	2020-04-29 13:41:00	2020-04-29 16:32:00	2020-04-30 12:32:00	ACHEM	ADSX
P6296609	TAM515001488	COV2G	NEGATIVE	3.6 @COVN	<2.3 @IGML	NEGATIVE	R	2020-04-29 13:41:00	2020-04-29 23:24:00	2020-04-30 12:32:00	ACHEM	ADSX
P6296605	5010009	COV2G	NEGATIVE	6.8 @COVN	<2.3 @IGML	NEGATIVE	G	2020-04-29 13:45:00	2020-04-29 20:52:00	2020-04-30 12:32:00	ACHEM	ADSX
P6296578	6729566	COV2G	NEGATIVE	1.9 @COVN	<2.3 @IGML	NEGATIVE	U	2020-04-29 13:46:00	2020-04-29 20:56:00	2020-04-30 12:32:00	ACHEM	ADSX
P6296613	0853280	COV2G	POSITIVE	>100.0 @IGGH	NULL	NULL	M	2020-04-29 13:50:00	2020-04-29 15:12:00	2020-04-29 19:54:00	ACHEM	ADSX
P6296704	7350234	COV2G	NEGATIVE	3.1 @COVN	<2.3 @IGML	NEGATIVE	S	2020-04-29 13:58:00	2020-04-29 17:01:00	2020-04-30 12:32:00	ACHEM	ADSX
P6296722	0961434	COV2G	NEGATIVE	1.7 @COVN	<2.3 @IGML	NEGATIVE	M	2020-04-29 14:01:00	2020-04-29 16:04:00	2020-04-30 12:32:00	ACHEM	ADSX
P6296736	1175601	COV2G	NEGATIVE	7.2 @COVN	<2.3 @IGML	NEGATIVE	S	2020-04-29 14:01:00	2020-04-29 19:48:00	2020-04-30 12:32:00	ACHEM	ADSX
P6296841	7300288	COV2G	NEGATIVE	2.0 @COVN	<2.3 @IGML	NEGATIVE	K	2020-04-29 14:02:00	2020-04-29 15:50:00	2020-04-29 19:54:00	ACHEM	ADSX
P6296794	3466055	COV2G	NEGATIVE	0.9 @COVN	NULL	NULL	U	2020-04-29 14:08:00	2020-04-29 20:54:00	2020-04-30 12:58:00	ACHEM	ADS2
P6296922	0978815	COV2G	NEGATIVE	3.2 @COVN	<2.3 @IGML	NEGATIVE	M	2020-04-29 14:11:00	2020-04-29 16:11:00	2020-04-30 12:32:00	ACHEM	ADSX
P6297284	3500254	COV2G	NEGATIVE	2.0 @COVN	<2.3 @IGML	NEGATIVE	M	2020-04-29 14:21:00	2020-04-29 15:12:00	2020-04-30 12:32:00	ACHEM	ADSX
P6297067	7371704	COV2G	NEGATIVE	1.7 @COVN	<2.3 @IGML	NEGATIVE	M	2020-04-29 14:25:00	2020-04-29 16:08:00	2020-04-30 12:32:00	ACHEM	ADSX
P6297267	1005760	COV2G	NEGATIVE	2.5 @COVN	<2.3 @IGML	NEGATIVE	M	2020-04-29 14:31:00	2020-04-29 15:14:00	2020-04-30 12:32:00	ACHEM	ADSX
P6297362	9853298	COV2G	INDETERMINATE	11.1 @COVI	<2.3 @IGML	NEGATIVE	M	2020-04-29 14:35:00	2020-04-29 16:02:00	2020-04-29 19:54:00	ACHEM	ADSX
P6297141	0878663	COV2G	NEGATIVE	2.3 @COVN	<2.3 @IGML	NEGATIVE	M	2020-04-29 14:43:00	2020-04-29 15:10:00	2020-04-30 12:32:00	ACHEM	ADSX
P6297145	4952303	COV2G	NEGATIVE	2.4 @COVN	<2.3 @IGML	NEGATIVE	S	2020-04-29 14:45:00	2020-04-29 20:44:00	2020-04-30 12:32:00	ACHEM	ADSX
P6297210	4004487	COV2G	NEGATIVE	3.4 @COVN	<2.3 @IGML	NEGATIVE	G	2020-04-29 14:45:00	2020-04-29 23:10:00	2020-04-30 12:32:00	ACHEM	ADSX
P6296995	5305940	COV2G	NEGATIVE	1.4 @COVN	4.2 @COVN	NEGATIVE	M	2020-04-29 14:46:00	2020-04-29 15:40:00	2020-04-29 19:54:00	ACHEM	ADSX
P6296673	5305940	COV2G	NEGATIVE	1.4 @COVN	4.2 @COVN	NEGATIVE	M	2020-04-29 14:46:00	2020-04-30 09:30:00	2020-04-30 09:30:00	ACHEM	AC4
P6298260	0532785	COV2G	NEGATIVE	8.7 @COVN	3.4 @COVN	NEGATIVE	M	2020-04-29 14:53:00	2020-04-29 21:29:00	2020-04-30 12:58:00	ACHEM	ADS2
P6297303	4223716	COV2G	NEGATIVE	1.3 @COVN	<2.3 @IGML	NEGATIVE	U	2020-04-29 14:59:00	2020-04-29 20:55:00	2020-04-30 12:32:00	ACHEM	ADSX
P6297341	9961644	COV2G	NEGATIVE	2.5 @COVN	<2.3 @IGML	NEGATIVE	M	2020-04-29 15:01:00	2020-04-29 18:13:00	2020-04-30 12:32:00	ACHEM	ADSX
P6297589	5349529	COV2G	NEGATIVE	2.2 @COVN	<2.3 @IGML	NEGATIVE	U	2020-04-29 15:05:00	2020-04-29 20:55:00	2020-04-30 12:32:00	ACHEM	ADSX
P6298026	2610488	COV2G	NEGATIVE	0.8 @COVN	<2.3 @IGML	NEGATIVE	H	2020-04-29 15:10:00	2020-04-29 19:47:00	2020-04-30 12:32:00	ACHEM	ADSX
P6297307	1070054	COV2G	NEGATIVE	1.3 @COVN	<2.3 @IGML	NEGATIVE	M	2020-04-29 15:12:00	2020-04-29 15:17:00	2020-04-29 19:54:00	ACHEM	ADSX
P6297492	5152328	COV2G	NEGATIVE	2.6 @COVN	<2.3 @IGML	NEGATIVE	U	2020-04-29 15:18:00	2020-04-29 19:06:00	2020-04-30 12:32:00	ACHEM	ADSX
P6297700	0628162	COV2G	POSITIVE	19.1 @COVP	2.9 @COVN	NEGATIVE	M	2020-04-29 15:21:00	2020-04-29 18:12:00	2020-04-30 12:32:00	ACHEM	ADSX
P6297608	4052263	COV2G	NEGATIVE	5.2 @COVN	2.3 @COVN	NEGATIVE	M	2020-04-29 15:30:00	2020-04-29 17:51:00	2020-04-30 12:32:00	ACHEM	ADSX
P6297690	15558426	COV2G	NEGATIVE	2.0 @COVN	<2.3 @IGML	NEGATIVE	M	2020-04-29 15:36:00	2020-04-29 18:12:00	2020-04-30 12:32:00	ACHEM	ADSX
P6297659	0548044	COV2G	NEGATIVE	1.3 @COVN	<2.3 @IGML	NEGATIVE	S	2020-04-29 15:42:00	2020-04-29 20:43:00	2020-04-30 12:32:00	ACHEM	ADSX
P6297739	9700936	COV2G	NEGATIVE	3.2 @COVN	<2.3 @IGML	NEGATIVE	M	2020-04-29 15:43:00	2020-04-29 18:13:00	2020-04-30 12:32:00	ACHEM	ADSX
P6297760	9114628	COV2G	NEGATIVE	6.3 @COVN	NULL	NULL	E	2020-04-29 15:47:00	2020-04-30 09:56:00	2020-04-30 18:54:00	ACHEM	ADS2
P6297761	3001572	COV2G	NEGATIVE	1.7 @COVN	<2.3 @IGML	NEGATIVE	M	2020-04-29 15:48:00	2020-04-29 17:55:00	2020-04-30 12:32:00	ACHEM	ADSX
P6297612	0824383	COV2G	NEGATIVE	1.3 @COVN	<2.3 @IGML	NEGATIVE	M	2020-04-29 15:49:00	2020-04-29 17:05:00	2020-04-30 12:32:00	ACHEM	ADSX
P6297861	7186892	COV2G	NEGATIVE	3.7 @COVN	<2.3 @IGML	NEGATIVE	S	2020-04-29 16:00:00	2020-04-29 19:32:00	2020-04-30 12:32:00	ACHEM	ADSX
P6297948	10038019	COV2G	NEGATIVE	1.6 @COVN	<2.3 @IGML	NEGATIVE	S	2020-04-29 16:08:00	2020-04-29 19:32:00	2020-04-30 12:32:00	ACHEM	ADSX
P6297143	5461450	COV2G	NEGATIVE	2.0 @COVN	2.5 @COVN	NEGATIVE	M	2020-04-29 16:13:00	2020-04-29 16:23:00	2020-04-30 12:32:00	ACHEM	ADSX
P6298000	9096429	COV2G	NEGATIVE	4.0 @COVN	<2.3 @IGML	NEGATIVE	G	2020-04-29 16:15:00	2020-04-29 23:10:00	2020-04-30 12:32:00	ACHEM	ADSX
P6297984	5439404	COV2G	NEGATIVE	0.4 @COVN	2.8 @COVN	NEGATIVE	M	2020-04-29 16:16:00	2020-04-29 18:13:00	2020-04-30 12:32:00	ACHEM	ADSX
P6298053	0839557	COV2G	NEGATIVE	3.9 @COVN	NULL	NULL	G	2020-04-29 16:23:00	2020-04-29 23:10:00	2020-04-30 12:58:00	ACHEM	ADS2
P6298117	0681859	COV2G	NEGATIVE	3.0 @COVN	<2.3 @IGML	NEGATIVE	U	2020-04-29 16:28:00	2020-04-29 19:16:00	2020-04-30 12:32:00	ACHEM	ADSX
P6298145	0900230	COV2G	nullus resultarum	nullus resultarum	nullus resultarum	nullus resultarum	H	2020-04-29 16:29:00	NULL	NULL	ACHEM	AC4
P6298212	5384968	COV2G	NEGATIVE	2.0 @COVN	<2.3 @IGML	NEGATIVE	S	2020-04-29 16:40:00	2020-04-29 19:47:00	2020-04-30 12:32:00	ACHEM	ADSX
P6298261	5532064	COV2G	NEGATIVE	3.5 @COVN	2.3 @COVN	NEGATIVE	U	2020-04-29 16:46:00	2020-04-29 20:54:00	2020-04-30 12:58:00	ACHEM	ADS2
P6298249	8512544	COV2G	NEGATIVE	6.0 @COVN	<2.3 @IGML	NEGATIVE	S	2020-04-29 16:47:00	2020-04-29 19:47:00	2020-04-30 12:32:00	ACHEM	ADSX
P6298256	5876680	COV2G	NEGATIVE	5.2 @COVN	<2.3 @IGML	NEGATIVE	S	2020-04-29 16:47:00	2020-04-29 19:47:00	2020-04-30 12:32:00	ACHEM	ADSX
P6298306	5678832	COV2G	NEGATIVE	2.4 @COVN	<2.3 @IGML	NEGATIVE	S	2020-04-29 16:52:00	2020-04-29 19:47:00	2020-04-30 12:33:00	ACHEM	ADSX
P6298291	6910716	COV2G	NEGATIVE	4.4 @COVN	3.6 @COVN	NEGATIVE	S	2020-04-29 16:57:00	2020-04-29 19:47:00	2020-04-30 12:32:00	ACHEM	ADSX
P6298455	0736217	COV2G	NEGATIVE	3.7 @COVN	<2.3 @IGML	NEGATIVE	M	2020-04-29 17:07:00	2020-04-29 20:52:00	2020-04-30 12:58:00	ACHEM	ADS2
P6298775	1115310	COV2G	NEGATIVE	1.1 @COVN	<2.3 @IGML	NEGATIVE	M	2020-04-29 18:16:00	2020-04-30 18:54:00	2020-04-30 18:54:00	ACHEM	ADS2
P6298697	6617308	COV2G	NEGATIVE	2.2 @COVN	<2.3 @IGML	NEGATIVE	M	2020-04-29 18:20:00	2020-04-29 18:47:00	2020-04-30 12:33:00	ACHEM	ADSX
P6298954	0461665	COV2G	NEGATIVE	0.6 @COVN	2.9 @COVN	NEGATIVE	M	2020-04-29 19:00:00	2020-04-29 19:40:00	2020-04-30 12:33:00	ACHEM	ADSX
P6299000	4108101	COV2G	NEGATIVE	9.2 @COVN	<2.3 @IGML	NEGATIVE	M	2020-04-29 19:45:00	2020-04-29 20:12:00	2020-04-30 12:33:00	ACHEM	ADSX
P6298807	15857000	COV2G	NEGATIVE	1.0 @COVN	<2.3 @IGML	NEGATIVE	M	2020-04-29 20:22:00	2020-04-29 20:43:00	2020-04-30 12:33:00	ACHEM	ADSX
P6299204	15860622	COV2G	INDETERMINATE	10.4 @COVI	<2.3 @IGML	NEGATIVE	M	2020-04-29 22:55:00	2020-04-29 23:22:00	2020-04-30 12:58:00	ACHEM	ADS2
P6300828	5041578	COV2G	NEGATIVE	3.4 @COVN	<2.3 @IGML	NEGATIVE	M	2020-04-30 03:20:00	2020-04-30 03:27:00	2020-04-30 12:58:00	ACHEM	ADS2
P6300183	5876005	COV2G	POSITIVE	>100.0 @IGGH	5.1 @COVN	NEGATIVE	E	2020-04-30 04:06:00	2020-04-30 18:04:00	2020-04-30 22:13:00	ACHEM	ADSX
P6301084	6411508	COV2G	NEGATIVE	1.4 @COVN	<2.3 @IGML	NEGATIVE	U	2020-04-30 04:40:00	2020-04-30 13:36:00	2020-04-30 18:54:00	ACHEM	ADS2
P6300296	5732126	COV2G	NEGATIVE	3.6 @COVN	<2.3 @IGML	NEGATIVE	M	2020-04-30 05:17:00	2020-04-30 05:29:00	2020-04-30 12:58:00	ACHEM	ADS2
P6301691	7325448	COV2G	NEGATIVE	1.0 @COVN	<2.3 @IGML	NEGATIVE	U	2020-04-30 07:16:00	2020-04-30 16:58:00	2020-04-30 22:13:00	ACHEM	ADSX
P6301697	7326047	COV2G	NEGATIVE	1.6 @COVN	2.9 @COVN	NEGATIVE	U	2020-04-30 07:18:00	2020-04-30 16:46:00	2020-04-30 22:13:00	ACHEM	ADSX
P6301864	3503569	COV2G	NEGATIVE	1.6 @COVN	2.7 @COVN	NEGATIVE	F	2020-04-30 07:42:00	2020-04-30 16:45:00	2020-04-30 22:13:00	ACHEM	ADSX
P6302909	15354636	COV2G	NEGATIVE	4.7 @COVN	<2.3 @IGML	NEGATIVE	M	2020-04-30 07:47:00	2020-04-30 09:07:00	2020-04-30 18:55:00	ACHEM	ADS2
P6302126	TAM529009344	COV2G	NEGATIVE	2.7 @COVN	<2.3 @IGML	NEGATIVE	R	2020-04-30 08:02:00	2020-04-30 15:48:00	2020-04-30 22:13:00	ACHEM	ADSX
P6302115	14875514	COV2G	NEGATIVE	4.1 @COVN	<2.3 @IGML	NEGATIVE	H	2020-04-30 08:03:00	2020-04-30 16:01:00	2020-04-30 22:13:00	ACHEM	ADSX
P6302153	14820395	COV2G	NEGATIVE	0.9 @COVN	<2.3 @IGML	NEGATIVE	G	2020-04-30 08:07:00	2020-04-30 12:30:00	2020-04-30 18:54:00	ACHEM	ADS2
P6302157	5909975	COV2G	NEGATIVE	1.1 @COVN	<2.3 @IGML	NEGATIVE	M	2020-04-30 08:13:00	2020-04-30 09:39:00	2020-04-30 18:54:00	ACHEM	ADS2
P6302208	1203507	COV2G	NEGATIVE	1.5 @COVN	<2.3 @IGML	NEGATIVE	M	2020-04-30 08:21:00	2020-04-30 09:39:00	2020-04-30 18:54:00	ACHEM	ADS2
P6302786	5566360	COV2G	NEGATIVE	9.4 @COVN	4.0 @COVN	NEGATIVE	M	2020-04-30 08:27:00	2020-04-30 09:40:00	2020-04-30 18:55:00	ACHEM	ADS2
P6302486	TAM725009604	COV2G	NEGATIVE	1.6 @COVN	<2.3 @IGML	NEGATIVE	R	2020-04-30 08:27:00	2020-04-30 15:55:00	2020-04-30 22:13:00	ACHEM	ADSX
P6302592	0848604	COV2G	POSITIVE	29.2 @COVP	<2.3 @IGML	NEGATIVE	M	2020-04-30 08:27:00	2020-04-30 09:39:00	2020-04-30 18:55:00	ACHEM	ADS2
P6302550	TAM426002846	COV2G	NEGATIVE	1.6 @COVN	<2.3 @IGML	NEGATIVE	R	2020-04-30 08:30:00	2020-04-30 15:38:00	2020-04-30 22:13:00	ACHEM	ADSX
P6302497	7213939	COV2G	NEGATIVE	1.2 @COVN	<2.3 @IGML	NEGATIVE	A	2020-04-30 08:30:00	2020-05-01 09:36:00	2020-05-01 13:10:00	ACHEM	ADSX
P6302532	9153461	COV2G	NEGATIVE	2.5 @COVN	NULL	NULL	E	2020-04-30 08:32:00	2020-04-30 18:04:00	2020-04-30 22:13:00	ACHEM	ADSX
P6302473	15662480	COV2G	NEGATIVE	2.5 @COVN	<2.3 @IGML	NEGATIVE	G	2020-04-30 08:37:00	2020-04-30 12:30:00	2020-04-30 18:54:00	ACHEM	ADS2
P6302818	4683532	COV2G	NEGATIVE	4.5 @COVN	<2.3 @IGML	NEGATIVE	M	2020-04-30 08:39:00	2020-04-30 09:40:00	2020-04-30 18:55:00	ACHEM	ADS2
P6302832	4011183	COV2G	NEGATIVE	2.2 @COVN	<2.3 @IGML	NEGATIVE	M	2020-04-30 08:45:00	2020-04-30 09:41:00	2020-04-30 18:55:00	ACHEM	ADS2
P6302611	5876489	COV2G	NEGATIVE	6.3 @COVN	NULL	NULL	U	2020-04-30 08:45:00	2020-04-30 17:00:00	2020-04-30 22:13:00	ACHEM	ADSX
P6302720	4506868	COV2G	NEGATIVE	1.1 @COVN	<2.3 @IGML	NEGATIVE	S	2020-04-30 08:47:00	2020-04-30 12:58:00	2020-04-30 18:55:00	ACHEM	ADS2
P6302808	4868340	COV2G	NEGATIVE	1.3 @COVN	<2.3 @IGML	NEGATIVE	S	2020-04-30 08:53:00	2020-04-30 13:33:00	2020-04-30 18:55:00	ACHEM	ADS2
P6303087	4151008	COV2G	POSITIVE	13.9 @COVP	<2.3 @IGML	NEGATIVE	M	2020-04-30 09:01:00	2020-04-30 09:40:00	2020-04-30 18:55:00	ACHEM	ADS2
P6302895	0553357	COV2G	NEGATIVE	6.0 @COVN	<2.3 @IGML	NEGATIVE	M	2020-04-30 09:09:00	2020-04-30 10:56:00	2020-04-30 18:55:00	ACHEM	ADS2
P6303024	5312894	COV2G	NEGATIVE	3.3 @COVN	<2.3 @IGML	NEGATIVE	U	2020-04-30 09:12:00	2020-04-30 21:21:00	2020-05-01 10:28:00	ACHEM	ADSX
P6303101	5418592	COV2G	NEGATIVE	1.8 @COVN	<2.3 @IGML	NEGATIVE	S	2020-04-30 09:15:00	2020-04-30 12:54:00	2020-04-30 18:55:00	ACHEM	ADS2
P6303232	7411224	COV2G	NEGATIVE	4.4 @COVN	2.5 @COVN	NEGATIVE	U	2020-04-30 09:21:00	2020-04-30 13:35:00	2020-04-30 18:55:00	ACHEM	ADS2
P6303241	15859180	COV2G	NEGATIVE	3.5 @COVN	<2.3 @IGML	NEGATIVE	H	2020-04-30 09:22:00	2020-04-30 16:02:00	2020-04-30 22:13:00	ACHEM	ADSX
P6304389	3423849	COV2G	NEGATIVE	0.8 @COVN	3.3 @COVN	NEGATIVE	H	2020-04-30 09:25:00	2020-04-30 16:02:00	2020-04-30 22:14:00	ACHEM	ADSX
P6303452	9420506	COV2G	NEGATIVE	1.5 @COVN	NULL	NULL	N	2020-04-30 09:26:00	2020-04-30 19:17:00	2020-05-01 10:28:00	ACHEM	ADSX
P6303163	0239758	COV2G	NEGATIVE	6.6 @COVN	<2.3 @IGML	NEGATIVE	M	2020-04-30 09:30:00	2020-04-30 10:56:00	2020-04-30 18:55:00	ACHEM	ADS2
P6303239	5063965	COV2G	NEGATIVE	3.6 @COVN	<2.3 @IGML	NEGATIVE	M	2020-04-30 09:38:00	2020-04-30 10:56:00	2020-04-30 18:55:00	ACHEM	ADS2
P6303429	4324350	COV2G	NEGATIVE	1.6 @COVN	<2.3 @IGML	NEGATIVE	U	2020-04-30 09:39:00	2020-04-30 16:58:00	2020-04-30 22:13:00	ACHEM	ADSX
P6303519	5630902	COV2G	NEGATIVE	2.6 @COVN	2.5 @COVN	NEGATIVE	E	2020-04-30 09:43:00	2020-04-30 18:04:00	2020-04-30 22:13:00	ACHEM	ADSX
P6303734	3502752	COV2G	NEGATIVE	1.3 @COVN	<2.3 @IGML	NEGATIVE	M	2020-04-30 09:44:00	2020-04-30 10:56:00	2020-04-30 18:55:00	ACHEM	ADS2
P6303569	0725138	COV2G	NEGATIVE	1.2 @COVN	<2.3 @IGML	NEGATIVE	S	2020-04-30 09:49:00	2020-04-30 16:27:00	2020-04-30 22:13:00	ACHEM	ADSX
P6303492	5254276	COV2G	NEGATIVE	4.7 @COVN	<2.3 @IGML	NEGATIVE	G	2020-04-30 09:54:00	2020-04-30 18:06:00	2020-04-30 22:13:00	ACHEM	ADSX
P6303702	5769633	COV2G	NEGATIVE	3.8 @COVN	<2.3 @IGML	NEGATIVE	G	2020-04-30 10:07:00	2020-04-30 18:06:00	2020-04-30 22:13:00	ACHEM	ADSX
P6303867	6567701	COV2G	NEGATIVE	7.3 @COVN	<2.3 @IGML	NEGATIVE	M	2020-04-30 10:07:00	2020-04-30 10:56:00	2020-04-30 18:55:00	ACHEM	ADS2
P6303802	15031613	COV2G	NEGATIVE	6.1 @COVN	<2.3 @IGML	NEGATIVE	S	2020-04-30 10:08:00	2020-04-30 13:25:00	2020-04-30 18:55:00	ACHEM	ADS2
P6303762	4478026	COV2G	NEGATIVE	1.0 @COVN	<2.3 @IGML	NEGATIVE	G	2020-04-30 10:10:00	2020-04-30 18:06:00	2020-04-30 22:13:00	ACHEM	ADSX
P6303949	0455056	COV2G	NEGATIVE	6.1 @COVN	<2.3 @IGML	NEGATIVE	M	2020-04-30 10:13:00	2020-04-30 11:59:00	2020-04-30 18:55:00	ACHEM	ADS2
P6303961	1122500	COV2G	NEGATIVE	1.8 @COVN	<2.3 @IGML	NEGATIVE	M	2020-04-30 10:14:00	2020-04-30 14:51:00	2020-04-30 22:13:00	ACHEM	ADSX
P6304086	5263966	COV2G	NEGATIVE	3.0 @COVN	<2.3 @IGML	NEGATIVE	K	2020-04-30 10:15:00	2020-04-30 12:30:00	2020-04-30 18:55:00	ACHEM	ADS2
P6304032	9949277	COV2G	NEGATIVE	6.1 @COVN	<2.3 @IGML	NEGATIVE	U	2020-04-30 10:21:00	2020-04-30 16:44:00	2020-04-30 22:13:00	ACHEM	ADSX
P6304091	4257970	COV2G	NEGATIVE	9.4 @COVN	NULL	NULL	S	2020-04-30 10:29:00	2020-04-30 13:24:00	2020-04-30 18:55:00	ACHEM	ADS2
P6304212	5135935	COV2G	NEGATIVE	2.2 @COVN	<2.3 @IGML	NEGATIVE	M	2020-04-30 10:30:00	2020-04-30 11:58:00	2020-04-30 18:55:00	ACHEM	ADS2
P6304164	7347661	COV2G	NEGATIVE	8.2 @COVN	NULL	NULL	U	2020-04-30 10:32:00	2020-04-30 16:59:00	2020-04-30 22:13:00	ACHEM	ADSX
P6304215	7408845	COV2G	NEGATIVE	3.5 @COVN	<2.3 @IGML	NEGATIVE	U	2020-04-30 10:35:00	2020-04-30 16:44:00	2020-04-30 22:14:00	ACHEM	ADSX
P6304230	14865887	COV2G	NEGATIVE	2.3 @COVN	NULL	NULL	N	2020-04-30 10:36:00	2020-04-30 14:52:00	2020-04-30 22:14:00	ACHEM	ADSX
P6303752	1056915	COV2G	NEGATIVE	1.0 @COVN	<2.3 @IGML	NEGATIVE	H	2020-04-30 10:45:00	2020-04-30 16:02:00	2020-04-30 22:13:00	ACHEM	ADSX
P6304257	5351423	COV2G	NEGATIVE	1.8 @COVN	9.7 @COVN	NEGATIVE	U	2020-04-30 10:46:00	2020-04-30 16:57:00	2020-04-30 22:14:00	ACHEM	ADSX
P6304419	5308882	COV2G	POSITIVE	17.8 @COVP	3.6 @COVN	NEGATIVE	M	2020-04-30 10:46:00	2020-04-30 11:59:00	2020-04-30 18:55:00	ACHEM	ADS2
P6304297	0572451	COV2G	NEGATIVE	1.7 @COVN	<2.3 @IGML	NEGATIVE	M	2020-04-30 10:48:00	2020-04-30 12:00:00	2020-04-30 18:55:00	ACHEM	ADS2
P6304367	4835065	COV2G	INDETERMINATE	10.8 @COVI	4.3 @COVN	NEGATIVE	S	2020-04-30 10:53:00	2020-04-30 16:22:00	2020-04-30 22:14:00	ACHEM	ADSX
P6304522	1172339	COV2G	POSITIVE	14.0 @COVP	<2.3 @IGML	NEGATIVE	M	2020-04-30 10:55:00	2020-04-30 11:58:00	2020-04-30 18:55:00	ACHEM	ADS2
P6304503	9838892	COV2G	NEGATIVE	1.1 @COVN	<2.3 @IGML	NEGATIVE	G	2020-04-30 11:00:00	2020-04-30 20:21:00	2020-05-01 10:28:00	ACHEM	ADSX
P6304482	5449631	COV2G	POSITIVE	21.2 @COVP	<2.3 @IGML	NEGATIVE	S	2020-04-30 11:02:00	2020-04-30 16:22:00	2020-04-30 22:14:00	ACHEM	ADSX
P6304631	5120395	COV2G	NEGATIVE	2.8 @COVN	<2.3 @IGML	NEGATIVE	M	2020-04-30 11:10:00	2020-04-30 13:03:00	2020-04-30 18:55:00	ACHEM	ADS2
P6304817	3511258	COV2G	NEGATIVE	2.1 @COVN	<2.3 @IGML	NEGATIVE	M	2020-04-30 11:11:00	2020-04-30 13:03:00	2020-04-30 18:55:00	ACHEM	ADS2
P6304577	0992858	COV2G	NEGATIVE	4.1 @COVN	<2.3 @IGML	NEGATIVE	G	2020-04-30 11:12:00	2020-04-30 20:21:00	2020-05-01 10:28:00	ACHEM	ADSX
P6304821	7004142	COV2G	NEGATIVE	2.0 @COVN	<2.3 @IGML	NEGATIVE	N	2020-04-30 11:17:00	2020-05-01 09:36:00	2020-05-01 13:10:00	ACHEM	ADSX
P6304840	9560126	COV2G	NEGATIVE	2.4 @COVN	<2.3 @IGML	NEGATIVE	M	2020-04-30 11:20:00	2020-04-30 13:04:00	2020-04-30 22:14:00	ACHEM	ADSX
P6304870	15861421	COV2G	NEGATIVE	2.3 @COVN	<2.3 @IGML	NEGATIVE	U	2020-04-30 11:30:00	2020-04-30 16:44:00	2020-04-30 22:14:00	ACHEM	ADSX
P6304971	6670606	COV2G	NEGATIVE	1.7 @COVN	<2.3 @IGML	NEGATIVE	M	2020-04-30 11:30:00	2020-04-30 11:41:00	2020-04-30 18:55:00	ACHEM	ADS2
P6305092	5556552	COV2G	POSITIVE	14.5 @COVP	<2.3 @IGML	NEGATIVE	U	2020-04-30 11:40:00	2020-04-30 19:18:00	2020-05-01 10:28:00	ACHEM	ADSX
P6305148	0674879	COV2G	NEGATIVE	4.5 @COVN	<2.3 @IGML	NEGATIVE	M	2020-04-30 11:42:00	2020-04-30 13:04:00	2020-04-30 18:55:00	ACHEM	ADS2
P6305173	8504846	COV2G	NEGATIVE	1.8 @COVN	<2.3 @IGML	NEGATIVE	S	2020-04-30 11:43:00	2020-04-30 15:56:00	2020-04-30 22:14:00	ACHEM	ADSX
P6305588	0685484	COV2G	NEGATIVE	2.3 @COVN	<2.3 @IGML	NEGATIVE	M	2020-04-30 11:47:00	2020-04-30 13:03:00	2020-04-30 18:56:00	ACHEM	ADS2
P6305129	15388884	COV2G	NEGATIVE	3.2 @COVN	<2.3 @IGML	NEGATIVE	G	2020-04-30 11:49:00	2020-04-30 20:20:00	2020-05-01 10:28:00	ACHEM	ADSX
P6305108	7316108	COV2G	NEGATIVE	2.3 @COVN	<2.3 @IGML	NEGATIVE	U	2020-04-30 11:53:00	2020-04-30 19:18:00	2020-05-01 10:28:00	ACHEM	ADSX
P6305210	4323902	COV2G	POSITIVE	26.0 @COVP	<2.3 @IGML	NEGATIVE	M	2020-04-30 11:54:00	2020-04-30 13:03:00	2020-04-30 18:55:00	ACHEM	ADS2
P6305620	0601970	COV2G	NEGATIVE	1.0 @COVN	<2.3 @IGML	NEGATIVE	M	2020-04-30 12:01:00	2020-04-30 13:03:00	2020-04-30 18:56:00	ACHEM	ADS2
P6305382	8505640	COV2G	NEGATIVE	3.3 @COVN	<2.3 @IGML	NEGATIVE	S	2020-04-30 12:05:00	2020-04-30 15:57:00	2020-04-30 22:14:00	ACHEM	ADSX
P6305312	15400763	COV2G	INDETERMINATE	10.5 @COVI	<2.3 @IGML	NEGATIVE	G	2020-04-30 12:09:00	2020-04-30 20:21:00	2020-05-01 10:28:00	ACHEM	ADSX
P6305559	1164351	COV2G	NEGATIVE	2.0 @COVN	<2.3 @IGML	NEGATIVE	S	2020-04-30 12:20:00	2020-04-30 16:28:00	2020-04-30 22:14:00	ACHEM	ADSX
P6305955	0861771	COV2G	NEGATIVE	3.5 @COVN	<2.3 @IGML	NEGATIVE	S	2020-04-30 12:20:00	2020-04-30 17:57:00	2020-04-30 22:14:00	ACHEM	ADSX
P6305641	9067492	COV2G	NEGATIVE	1.3 @COVN	<2.3 @IGML	NEGATIVE	F	2020-04-30 12:24:00	2020-04-30 20:02:00	2020-05-01 10:29:00	ACHEM	ADSX
P6305614	15003296	COV2G	NEGATIVE	3.9 @COVN	<2.3 @IGML	NEGATIVE	U	2020-04-30 12:30:00	2020-04-30 21:22:00	2020-05-01 10:29:00	ACHEM	ADSX
P6305540	4381782	COV2G	NEGATIVE	2.5 @COVN	<2.3 @IGML	NEGATIVE	G	2020-04-30 12:43:00	2020-04-30 20:20:00	2020-05-01 10:28:00	ACHEM	ADSX
P6305787	9383529	COV2G	NEGATIVE	2.0 @COVN	<2.3 @IGML	NEGATIVE	U	2020-04-30 12:48:00	2020-04-30 21:22:00	2020-05-01 10:29:00	ACHEM	ADSX
P6305827	0943436	COV2G	NEGATIVE	4.3 @COVN	<2.3 @IGML	NEGATIVE	M	2020-04-30 12:50:00	2020-04-30 22:14:00	2020-04-30 22:14:00	ACHEM	ADSX
P6305816	9381065	COV2G	NEGATIVE	1.4 @COVN	NULL	NULL	U	2020-04-30 12:54:00	2020-04-30 21:21:00	2020-05-01 10:29:00	ACHEM	ADSX
P6305933	5291063	COV2G	NEGATIVE	0.6 @COVN	<2.3 @IGML	NEGATIVE	K	2020-04-30 13:00:00	2020-04-30 15:56:00	2020-04-30 22:14:00	ACHEM	ADSX
P6305921	TUC1000425	COV2G	NEGATIVE	2.0 @COVN	<2.3 @IGML	NEGATIVE	R	2020-04-30 13:06:00	2020-04-30 15:17:00	2020-04-30 22:14:00	ACHEM	ADSX
P6305927	TUC1000426	COV2G	NEGATIVE	2.9 @COVN	<2.3 @IGML	NEGATIVE	R	2020-04-30 13:07:00	2020-04-30 15:19:00	2020-04-30 22:14:00	ACHEM	ADSX
P6305989	TAM317000430	COV2G	NEGATIVE	4.7 @COVN	<2.3 @IGML	NEGATIVE	R	2020-04-30 13:15:00	2020-04-30 22:48:00	2020-05-01 10:29:00	ACHEM	ADSX
P6306176	15784479	COV2G	POSITIVE	55.9 @COVP	<2.3 @IGML	NEGATIVE	M	2020-04-30 13:30:00	2020-04-30 22:19:00	2020-04-30 22:20:00	ACHEM	ADSX
P6306169	15792417	COV2G	NEGATIVE	3.6 @COVN	<2.3 @IGML	NEGATIVE	M	2020-04-30 13:35:00	2020-04-30 22:14:00	2020-04-30 22:14:00	ACHEM	ADSX
P6306032	5472324	COV2G	NEGATIVE	5.4 @COVN	<2.3 @IGML	NEGATIVE	S	2020-04-30 13:36:00	2020-04-30 16:29:00	2020-04-30 22:14:00	ACHEM	ADSX
P6306208	0401946	COV2G	NEGATIVE	2.3 @COVN	<2.3 @IGML	NEGATIVE	M	2020-04-30 13:38:00	2020-04-30 22:15:00	2020-04-30 22:15:00	ACHEM	ADSX
P6306171	6439927	COV2G	NEGATIVE	2.3 @COVN	<2.3 @IGML	NEGATIVE	U	2020-04-30 13:43:00	2020-04-30 21:21:00	2020-05-01 10:29:00	ACHEM	ADSX
P6306225	4851848	COV2G	INDETERMINATE	10.5 @COVI	<2.3 @IGML	NEGATIVE	M	2020-04-30 13:52:00	2020-04-30 22:20:00	2020-04-30 22:20:00	ACHEM	ADSX
P6306693	4689148	COV2G	NEGATIVE	2.5 @COVN	2.6 @COVN	NEGATIVE	K	2020-04-30 14:00:00	2020-04-30 16:03:00	2020-04-30 22:16:00	ACHEM	ADSX
P6306562	7367597	COV2G	INDETERMINATE	11.9 @COVI	<2.3 @IGML	NEGATIVE	U	2020-04-30 14:18:00	2020-04-30 21:22:00	2020-05-01 10:29:00	ACHEM	ADSX
P6306570	0741556	COV2G	NEGATIVE	5.5 @COVN	<2.3 @IGML	NEGATIVE	M	2020-04-30 14:23:00	2020-04-30 22:15:00	2020-04-30 22:16:00	ACHEM	ADSX
P6306635	2617186	COV2G	NEGATIVE	1.3 @COVN	<2.3 @IGML	NEGATIVE	E	2020-04-30 14:29:00	2020-05-01 10:07:00	2020-05-01 13:10:00	ACHEM	ADSX
P6306619	4192614	COV2G	NEGATIVE	3.4 @COVN	<2.3 @IGML	NEGATIVE	M	2020-04-30 14:30:00	2020-04-30 22:16:00	2020-04-30 22:16:00	ACHEM	ADSX
P6306692	14920829	COV2G	NEGATIVE	2.2 @COVN	<2.3 @IGML	NEGATIVE	M	2020-04-30 14:40:00	2020-04-30 17:16:00	2020-04-30 22:16:00	ACHEM	ADSX
P6302515	15861079	COV2G	NEGATIVE	3.3 @COVN	<2.3 @IGML	NEGATIVE	M	2020-04-30 14:43:00	2020-04-30 14:58:00	2020-04-30 22:13:00	ACHEM	ADSX
P6306764	5817025	COV2G	NEGATIVE	8.9 @COVN	<2.3 @IGML	NEGATIVE	S	2020-04-30 14:44:00	2020-04-30 20:20:00	2020-05-01 10:29:00	ACHEM	ADSX
P6306942	9963615	COV2G	NEGATIVE	5.2 @COVN	<2.3 @IGML	NEGATIVE	S	2020-04-30 15:00:00	2020-04-30 20:03:00	2020-05-01 10:29:00	ACHEM	ADSX
P6306918	8509525	COV2G	NEGATIVE	5.6 @COVN	<2.3 @IGML	NEGATIVE	S	2020-04-30 15:08:00	2020-04-30 20:10:00	2020-05-01 10:30:00	ACHEM	ADSX
P6307105	7587390	COV2G	NEGATIVE	6.0 @COVN	<2.3 @IGML	NEGATIVE	U	2020-04-30 15:20:00	2020-04-30 21:23:00	2020-05-01 10:29:00	ACHEM	ADSX
P6307974	6695149	COV2G	NEGATIVE	8.1 @COVN	<2.3 @IGML	NEGATIVE	M	2020-04-30 15:25:00	2020-04-30 17:18:00	2020-04-30 22:16:00	ACHEM	ADSX
P6307047	15859513	COV2G	NEGATIVE	1.5 @COVN	<2.3 @IGML	NEGATIVE	H	2020-04-30 15:31:00	2020-04-30 20:11:00	2020-05-01 10:29:00	ACHEM	ADSX
P6307334	3543385	COV2G	NEGATIVE	3.4 @COVN	NULL	NULL	U	2020-04-30 15:43:00	2020-04-30 19:17:00	2020-05-01 10:29:00	ACHEM	ADSX
P6307418	15771561	COV2G	NEGATIVE	3.1 @COVN	<2.3 @IGML	NEGATIVE	N	2020-04-30 15:53:00	2020-04-30 19:17:00	2020-05-01 10:29:00	ACHEM	ADSX
P6307500	7206188	COV2G	NEGATIVE	3.4 @COVN	NULL	NULL	G	2020-04-30 16:04:00	2020-04-30 22:49:00	2020-05-01 10:29:00	ACHEM	ADSX
P6307414	9670196	COV2G	NEGATIVE	6.2 @COVN	<2.3 @IGML	NEGATIVE	U	2020-04-30 16:05:00	2020-04-30 21:21:00	2020-05-01 10:29:00	ACHEM	ADSX
P6307550	4878622	COV2G	NEGATIVE	3.1 @COVN	<2.3 @IGML	NEGATIVE	H	2020-04-30 16:10:00	2020-04-30 20:11:00	2020-05-01 10:29:00	ACHEM	ADSX
P6307594	3571032	COV2G	POSITIVE	17.2 @COVP	<2.3 @IGML	NEGATIVE	M	2020-04-30 16:15:00	2020-04-30 17:13:00	2020-04-30 22:16:00	ACHEM	ADSX
P6307801	4510428	COV2G	NEGATIVE	4.2 @COVN	<2.3 @IGML	NEGATIVE	S	2020-04-30 16:40:00	2020-04-30 20:10:00	2020-05-01 10:29:00	ACHEM	ADSX
P6307869	4370458	COV2G	NEGATIVE	5.9 @COVN	<2.3 @IGML	NEGATIVE	M	2020-04-30 16:49:00	2020-04-30 17:28:00	2020-04-30 22:16:00	ACHEM	ADSX
P6308136	10079726	COV2G	NEGATIVE	2.3 @COVN	<2.3 @IGML	NEGATIVE	U	2020-04-30 17:33:00	2020-04-30 21:21:00	2020-05-01 10:29:00	ACHEM	ADSX
P6306646	9032939	COV2G	NEGATIVE	3.0 @COVN	<2.3 @IGML	NEGATIVE	G	2020-04-30 17:44:00	2020-04-30 22:49:00	2020-05-01 10:29:00	ACHEM	ADSX
P6308627	0669796	COV2G	NEGATIVE	2.9 @COVN	<2.3 @IGML	NEGATIVE	M	2020-04-30 19:50:00	2020-04-30 20:11:00	2020-05-01 10:29:00	ACHEM	ADSX
P6309046	5898608	COV2G	nullus resultarum	nullus resultarum	nullus resultarum	nullus resultarum	M	2020-04-30 21:42:00	NULL	NULL	ACHEM	AC4
P6309144	6639764	COV2G	NEGATIVE	4.4 @COVN	<2.3 @IGML	NEGATIVE	M	2020-04-30 22:40:00	2020-04-30 22:59:00	2020-05-01 10:29:00	ACHEM	ADSX
P7017893	SMH1000878	COV2G	POSITIVE	59.7 @COVP	2.8 @COVN	NEGATIVE	R	2020-05-01 00:01:00	2020-05-01 17:49:00	2020-05-01 22:36:00	ACHEM	ADSX
P7010551	9306533	COV2G	POSITIVE	13.2 @COVP	<2.3 @IGML	NEGATIVE	K	2020-05-01 00:35:00	2020-05-01 07:38:00	2020-05-01 13:11:00	ACHEM	ADSX
P7010516	0340027	COV2G	NEGATIVE	3.6 @COVN	<2.3 @IGML	NEGATIVE	M	2020-05-01 01:04:00	2020-05-01 01:14:00	2020-05-01 10:29:00	ACHEM	ADSX
P7010989	9647475	COV2G	NEGATIVE	3.4 @COVN	<2.3 @IGML	NEGATIVE	K	2020-05-01 04:38:00	2020-05-01 07:38:00	2020-05-01 13:11:00	ACHEM	ADSX
P7010474	3552261	COV2G	NEGATIVE	1.5 @COVN	NULL	NULL	M	2020-05-01 05:44:00	2020-05-01 06:19:00	2020-05-01 10:29:00	ACHEM	ADSX
P7011554	5650028	COV2G	NEGATIVE	1.8 @COVN	<2.3 @IGML	NEGATIVE	M	2020-05-01 07:45:00	2020-05-01 08:00:00	2020-05-01 13:11:00	ACHEM	ADSX
P7011816	4468535	COV2G	NEGATIVE	3.5 @COVN	4.1 @COVN	NEGATIVE	S	2020-05-01 07:50:00	2020-05-01 18:13:00	2020-05-01 22:35:00	ACHEM	ADSX
P7011850	6434140	COV2G	NEGATIVE	<0.2 @IGGL	5.3 @COVN	NEGATIVE	U	2020-05-01 07:52:00	2020-05-01 21:42:00	2020-05-02 12:04:00	ACHEM	ADSX
P7012060	2466759	COV2G	NEGATIVE	2.3 @COVN	<2.3 @IGML	NEGATIVE	N	2020-05-01 08:10:00	2020-05-01 20:27:00	2020-05-02 12:05:00	ACHEM	ADSX
P7012189	0834940	COV2G	NEGATIVE	2.1 @COVN	NULL	NULL	N	2020-05-01 08:13:00	2020-05-01 15:20:00	2020-05-01 22:35:00	ACHEM	ADSX
P7012427	7376578	COV2G	NEGATIVE	2.3 @COVN	3.1 @COVN	NEGATIVE	E	2020-05-01 08:29:00	2020-05-01 18:43:00	2020-05-01 22:35:00	ACHEM	ADSX
P7012164	15748884	COV2G	NEGATIVE	1.3 @COVN	<2.3 @IGML	NEGATIVE	G	2020-05-01 08:38:00	2020-05-01 17:25:00	2020-05-01 22:35:00	ACHEM	ADSX
P7012674	15017530	COV2G	NEGATIVE	3.5 @COVN	NULL	NULL	N	2020-05-01 08:47:00	2020-05-01 15:19:00	2020-05-01 22:35:00	ACHEM	ADSX
P7012926	9155443	COV2G	NEGATIVE	5.1 @COVN	<2.3 @IGML	NEGATIVE	G	2020-05-01 09:08:00	2020-05-01 14:14:00	2020-05-01 22:35:00	ACHEM	ADSX
P7013136	1105543	COV2G	NEGATIVE	1.1 @COVN	<2.3 @IGML	NEGATIVE	M	2020-05-01 09:15:00	2020-05-01 11:17:00	2020-05-01 22:35:00	ACHEM	ADSX
P7013221	4725296	COV2G	NEGATIVE	2.1 @COVN	NULL	NULL	G	2020-05-01 09:20:00	2020-05-01 17:25:00	2020-05-01 22:35:00	ACHEM	ADSX
P7013270	5347565	COV2G	NEGATIVE	1.1 @COVN	<2.3 @IGML	NEGATIVE	U	2020-05-01 09:26:00	2020-05-01 21:42:00	2020-05-02 12:05:00	ACHEM	ADSX
P7013376	4308688	COV2G	POSITIVE	84.6 @COVP	<2.3 @IGML	NEGATIVE	M	2020-05-01 09:27:00	2020-05-01 11:17:00	2020-05-01 22:36:00	ACHEM	ADSX
P7013288	9844098	COV2G	NEGATIVE	3.1 @COVN	<2.3 @IGML	NEGATIVE	G	2020-05-01 09:31:00	2020-05-01 18:43:00	2020-05-01 22:35:00	ACHEM	ADSX
P7012935	1041769	COV2G	INDETERMINATE	11.6 @COVI	<2.3 @IGML	NEGATIVE	M	2020-05-01 09:32:00	2020-05-01 09:58:00	2020-05-01 13:11:00	ACHEM	ADSX
P7013350	10057743	COV2G	NEGATIVE	6.5 @COVN	<2.3 @IGML	NEGATIVE	S	2020-05-01 09:34:00	2020-05-01 12:51:00	2020-05-01 22:35:00	ACHEM	ADSX
P7013501	TUC1000243	COV2G	NEGATIVE	6.1 @COVN	<2.3 @IGML	NEGATIVE	R	2020-05-01 09:36:00	2020-05-01 12:33:00	2020-05-01 22:36:00	ACHEM	ADSX
P7013576	3008429	COV2G	NEGATIVE	3.6 @COVN	<2.3 @IGML	NEGATIVE	S	2020-05-01 09:42:00	2020-05-01 13:33:00	2020-05-01 22:36:00	ACHEM	ADSX
P7013626	9467971	COV2G	NEGATIVE	5.6 @COVN	<2.3 @IGML	NEGATIVE	G	2020-05-01 09:49:00	2020-05-01 18:43:00	2020-05-01 22:36:00	ACHEM	ADSX
P7013871	9546590	COV2G	NEGATIVE	2.4 @COVN	NULL	NULL	N	2020-05-01 10:00:00	2020-05-01 20:27:00	2020-05-02 12:05:00	ACHEM	ADSX
P7013933	9011730	COV2G	NEGATIVE	0.8 @COVN	2.9 @COVN	NEGATIVE	G	2020-05-01 10:02:00	2020-05-01 18:43:00	2020-05-01 22:36:00	ACHEM	ADSX
P7013832	4501336	COV2G	NEGATIVE	3.3 @COVN	<2.3 @IGML	NEGATIVE	K	2020-05-01 10:05:00	2020-05-01 14:27:00	2020-05-01 22:36:00	ACHEM	ADSX
P7013973	5726990	COV2G	NEGATIVE	1.9 @COVN	<2.3 @IGML	NEGATIVE	G	2020-05-01 10:07:00	2020-05-01 18:43:00	2020-05-01 22:36:00	ACHEM	ADSX
P7014038	5770193	COV2G	NEGATIVE	3.0 @COVN	<2.3 @IGML	NEGATIVE	S	2020-05-01 10:15:00	2020-05-01 16:45:00	2020-05-01 22:36:00	ACHEM	ADSX
P7014063	3571051	COV2G	NEGATIVE	4.2 @COVN	<2.3 @IGML	NEGATIVE	S	2020-05-01 10:15:00	2020-05-01 16:17:00	2020-05-01 22:36:00	ACHEM	ADSX
P7015128	1072762	COV2G	NEGATIVE	1.7 @COVN	2.7 @COVN	NEGATIVE	S	2020-05-01 10:20:00	2020-05-01 15:31:00	2020-05-01 22:36:00	ACHEM	ADSX
P7014089	0640476	COV2G	NEGATIVE	3.8 @COVN	<2.3 @IGML	NEGATIVE	M	2020-05-01 10:24:00	2020-05-01 10:53:00	2020-05-01 22:36:00	ACHEM	ADSX
P7014295	5465956	COV2G	NEGATIVE	2.0 @COVN	2.5 @COVN	NEGATIVE	U	2020-05-01 10:28:00	2020-05-01 16:29:00	2020-05-01 22:36:00	ACHEM	ADSX
P7014351	2628855	COV2G	NEGATIVE	3.0 @COVN	12.2 @COVP	POSITIVE	E	2020-05-01 10:31:00	2020-05-01 22:35:00	2020-05-02 12:05:00	ACHEM	ADSX
P7014004	8504517	COV2G	NEGATIVE	1.7 @COVN	<2.3 @IGML	NEGATIVE	S	2020-05-01 10:37:00	2020-05-01 15:32:00	2020-05-01 22:36:00	ACHEM	ADSX
P7014522	14873779	COV2G	NEGATIVE	2.2 @COVN	<2.3 @IGML	NEGATIVE	U	2020-05-01 10:43:00	2020-05-01 16:27:00	2020-05-01 22:36:00	ACHEM	ADSX
P7014555	4575667	COV2G	NEGATIVE	<0.2 @IGGL	7.2 @COVN	NEGATIVE	M	2020-05-01 10:44:00	2020-05-01 11:22:00	2020-05-01 22:36:00	ACHEM	ADSX
P7014506	6759713	COV2G	NEGATIVE	3.3 @COVN	2.4 @COVN	NEGATIVE	U	2020-05-01 10:45:00	2020-05-01 16:27:00	2020-05-01 22:36:00	ACHEM	ADSX
P7014297	5004636	COV2G	NEGATIVE	2.3 @COVN	<2.3 @IGML	NEGATIVE	G	2020-05-01 10:49:00	2020-05-01 18:43:00	2020-05-01 22:36:00	ACHEM	ADSX
P7014601	7230509	COV2G	NEGATIVE	5.4 @COVN	<2.3 @IGML	NEGATIVE	S	2020-05-01 10:51:00	2020-05-01 14:18:00	2020-05-01 22:36:00	ACHEM	ADSX
P7014559	6612702	COV2G	NEGATIVE	0.9 @COVN	<2.3 @IGML	NEGATIVE	F	2020-05-01 10:52:00	2020-05-01 19:51:00	2020-05-02 12:06:00	ACHEM	ADSX
P7014643	14740093	COV2G	NEGATIVE	1.8 @COVN	<2.3 @IGML	NEGATIVE	S	2020-05-01 10:53:00	2020-05-01 20:33:00	2020-05-02 12:06:00	ACHEM	ADSX
P7014625	5209608	COV2G	NEGATIVE	4.2 @COVN	NULL	NULL	U	2020-05-01 10:57:00	2020-05-01 16:31:00	2020-05-01 22:36:00	ACHEM	ADSX
P7014818	7341870	COV2G	NEGATIVE	1.6 @COVN	2.4 @COVN	NEGATIVE	K	2020-05-01 11:05:00	2020-05-01 14:26:00	2020-05-01 22:36:00	ACHEM	ADSX
P7014873	5376201	COV2G	NEGATIVE	4.1 @COVN	<2.3 @IGML	NEGATIVE	U	2020-05-01 11:09:00	2020-05-01 22:01:00	2020-05-02 12:06:00	ACHEM	ADSX
P7014876	6619348	COV2G	NEGATIVE	2.2 @COVN	<2.3 @IGML	NEGATIVE	G	2020-05-01 11:13:00	2020-05-01 18:43:00	2020-05-01 22:36:00	ACHEM	ADSX
P7015218	DRE99165	COV2G	NEGATIVE	2.9 @COVN	<2.3 @IGML	NEGATIVE	R	2020-05-01 11:18:00	2020-05-01 13:18:00	2020-05-01 22:36:00	ACHEM	ADSX
P7015161	5050703	COV2G	NEGATIVE	2.0 @COVN	NULL	NULL	S	2020-05-01 11:28:00	2020-05-01 16:17:00	2020-05-01 22:36:00	ACHEM	ADSX
P7015279	5350512	COV2G	NEGATIVE	0.6 @COVN	<2.3 @IGML	NEGATIVE	S	2020-05-01 11:34:00	2020-05-01 17:26:00	2020-05-01 22:36:00	ACHEM	ADSX
P7015350	DRE1005092	COV2G	NEGATIVE	2.0 @COVN	<2.3 @IGML	NEGATIVE	R	2020-05-01 11:37:00	2020-05-01 13:18:00	2020-05-01 22:36:00	ACHEM	ADSX
P7015407	5312238	COV2G	NEGATIVE	3.9 @COVN	<2.3 @IGML	NEGATIVE	M	2020-05-01 11:49:00	2020-05-01 12:29:00	2020-05-01 22:36:00	ACHEM	ADSX
P7015483	9039551	COV2G	NEGATIVE	1.3 @COVN	4.6 @COVN	NEGATIVE	G	2020-05-01 11:52:00	2020-05-01 18:43:00	2020-05-01 22:36:00	ACHEM	ADSX
P7015672	9548303	COV2G	NEGATIVE	2.9 @COVN	NULL	NULL	N	2020-05-01 12:00:00	2020-05-01 20:27:00	2020-05-02 12:06:00	ACHEM	ADSX
P7015698	0928446	COV2G	NEGATIVE	1.7 @COVN	<2.3 @IGML	NEGATIVE	U	2020-05-01 12:03:00	2020-05-01 21:48:00	2020-05-02 12:07:00	ACHEM	ADSX
P7015470	5483595	COV2G	NEGATIVE	0.8 @COVN	2.4 @COVN	NEGATIVE	S	2020-05-01 12:05:00	2020-05-01 15:30:00	2020-05-01 22:36:00	ACHEM	ADSX
P7015649	9063203	COV2G	NEGATIVE	2.2 @COVN	<2.3 @IGML	NEGATIVE	G	2020-05-01 12:12:00	2020-05-01 18:46:00	2020-05-01 22:36:00	ACHEM	ADSX
P7015802	DRE1005093	COV2G	NEGATIVE	2.1 @COVN	<2.3 @IGML	NEGATIVE	R	2020-05-01 12:13:00	2020-05-01 13:18:00	2020-05-01 22:36:00	ACHEM	ADSX
P7015691	9043865	COV2G	NEGATIVE	5.3 @COVN	<2.3 @IGML	NEGATIVE	G	2020-05-01 12:16:00	2020-05-01 18:46:00	2020-05-01 22:36:00	ACHEM	ADSX
P7015907	0802870	COV2G	NEGATIVE	3.0 @COVN	<2.3 @IGML	NEGATIVE	S	2020-05-01 12:25:00	2020-05-01 21:00:00	2020-05-02 12:07:00	ACHEM	ADSX
P7015999	TAM626008876	COV2G	NEGATIVE	3.1 @COVN	<2.3 @IGML	NEGATIVE	R	2020-05-01 12:35:00	2020-05-01 22:40:00	2020-05-02 12:08:00	ACHEM	ADSX
P7016001	15806753	COV2G	NEGATIVE	1.3 @COVN	<2.3 @IGML	NEGATIVE	G	2020-05-01 12:40:00	2020-05-01 18:46:00	2020-05-01 22:36:00	ACHEM	ADSX
P7015926	5468381	COV2G	NEGATIVE	2.2 @COVN	<2.3 @IGML	NEGATIVE	M	2020-05-01 12:41:00	2020-05-01 20:58:00	2020-05-02 12:07:00	ACHEM	ADSX
P7016090	3403200	COV2G	INDETERMINATE	10.0 @COVI	<2.3 @IGML	NEGATIVE	U	2020-05-01 12:49:00	2020-05-01 21:49:00	2020-05-02 12:08:00	ACHEM	ADSX
P7016097	15861799	COV2G	NEGATIVE	2.5 @COVN	<2.3 @IGML	NEGATIVE	U	2020-05-01 12:51:00	2020-05-01 21:49:00	2020-05-02 12:08:00	ACHEM	ADSX
P7016099	15861793	COV2G	NEGATIVE	2.5 @COVN	<2.3 @IGML	NEGATIVE	U	2020-05-01 12:51:00	2020-05-01 21:49:00	2020-05-02 12:08:00	ACHEM	ADSX
P7016164	1135359	COV2G	NEGATIVE	5.6 @COVN	<2.3 @IGML	NEGATIVE	G	2020-05-01 13:06:00	2020-05-01 18:46:00	2020-05-01 22:36:00	ACHEM	ADSX
P7016192	7408654	COV2G	NEGATIVE	2.3 @COVN	NULL	NULL	U	2020-05-01 13:07:00	2020-05-01 21:48:00	2020-05-02 12:08:00	ACHEM	ADSX
P7016329	0465641	COV2G	NEGATIVE	0.9 @COVN	NULL	NULL	M	2020-05-01 13:12:00	2020-05-02 06:50:00	2020-05-02 06:50:00	ACHEM	AC4
P7016093	0465641	COV2G	NEGATIVE	0.9 @COVN	2.8 @COVN	NEGATIVE	M	2020-05-01 13:12:00	2020-05-01 14:56:00	2020-05-01 22:36:00	ACHEM	ADSX
P7016507	9919427	COV2G	NEGATIVE	4.0 @COVN	<2.3 @IGML	NEGATIVE	H	2020-05-01 13:15:00	2020-05-01 20:58:00	2020-05-02 12:09:00	ACHEM	ADSX
P7016334	TAM525002272	COV2G	NEGATIVE	2.5 @COVN	<2.3 @IGML	NEGATIVE	R	2020-05-01 13:23:00	2020-05-01 22:42:00	2020-05-02 12:09:00	ACHEM	ADSX
P7016335	1003926	COV2G	NEGATIVE	1.3 @COVN	<2.3 @IGML	NEGATIVE	S	2020-05-01 13:32:00	2020-05-01 21:00:00	2020-05-02 12:09:00	ACHEM	ADSX
P7016325	6837675	COV2G	NEGATIVE	6.0 @COVN	<2.3 @IGML	NEGATIVE	S	2020-05-01 13:35:00	2020-05-01 20:58:00	2020-05-02 12:08:00	ACHEM	ADSX
P7016278	7342510	COV2G	NEGATIVE	5.3 @COVN	5.3 @COVN	NEGATIVE	G	2020-05-01 13:45:00	2020-05-01 18:46:00	2020-05-01 22:36:00	ACHEM	ADSX
P7016550	14855417	COV2G	NEGATIVE	2.5 @COVN	2.6 @COVN	NEGATIVE	N	2020-05-01 13:47:00	2020-05-02 13:19:00	2020-05-03 22:17:00	ACHEM	ADSX
P7016734	9008480	COV2G	NEGATIVE	5.7 @COVN	<2.3 @IGML	NEGATIVE	G	2020-05-01 14:18:00	2020-05-01 18:46:00	2020-05-01 22:36:00	ACHEM	ADSX
P7017151	9488691	COV2G	NEGATIVE	1.2 @COVN	<2.3 @IGML	NEGATIVE	U	2020-05-01 15:02:00	2020-05-01 21:43:00	2020-05-02 12:09:00	ACHEM	ADSX
P7017172	1151653	COV2G	NEGATIVE	6.3 @COVN	<2.3 @IGML	NEGATIVE	M	2020-05-01 15:02:00	2020-05-01 16:24:00	2020-05-01 22:36:00	ACHEM	ADSX
P7017197	4051482	COV2G	NEGATIVE	2.8 @COVN	<2.3 @IGML	NEGATIVE	M	2020-05-01 15:07:00	2020-05-01 16:24:00	2020-05-01 22:36:00	ACHEM	ADSX
P7017193	0822476	COV2G	NEGATIVE	1.2 @COVN	<2.3 @IGML	NEGATIVE	S	2020-05-01 15:11:00	2020-05-01 21:00:00	2020-05-02 12:09:00	ACHEM	ADSX
P7017450	6666613	COV2G	NEGATIVE	1.0 @COVN	<2.3 @IGML	NEGATIVE	S	2020-05-01 15:38:00	2020-05-01 22:17:00	2020-05-01 22:36:00	ACHEM	ADSX
P7016427	5853550	COV2G	NEGATIVE	4.5 @COVN	2.7 @COVN	NEGATIVE	M	2020-05-01 15:39:00	2020-05-01 16:24:00	2020-05-01 22:36:00	ACHEM	ADSX
P7017578	0718242	COV2G	NEGATIVE	8.4 @COVN	<2.3 @IGML	NEGATIVE	H	2020-05-01 15:49:00	2020-05-01 20:59:00	2020-05-02 12:09:00	ACHEM	ADSX
P7016997	5309748	COV2G	NEGATIVE	2.9 @COVN	10.4 @COVI	INDETERMINATE	U	2020-05-01 16:04:00	2020-05-01 22:01:00	2020-05-02 12:09:00	ACHEM	ADSX
P7017791	5570376	COV2G	NEGATIVE	1.9 @COVN	<2.3 @IGML	NEGATIVE	S	2020-05-01 16:20:00	2020-05-01 20:59:00	2020-05-02 12:10:00	ACHEM	ADSX
P7017912	9828494	COV2G	NEGATIVE	1.3 @COVN	<2.3 @IGML	NEGATIVE	N	2020-05-01 16:27:00	2020-05-02 13:19:00	2020-05-03 22:17:00	ACHEM	ADSX
P7018198	4317797	COV2G	NEGATIVE	1.3 @COVN	<2.3 @IGML	NEGATIVE	M	2020-05-01 16:58:00	2020-05-01 22:36:00	2020-05-01 22:36:00	ACHEM	ADSX
P7017402	0987582	COV2G	NEGATIVE	1.9 @COVN	<2.3 @IGML	NEGATIVE	G	2020-05-01 17:01:00	2020-05-01 22:24:00	2020-05-02 12:09:00	ACHEM	ADSX
P7018454	7168149	COV2G	nullus resultarum	nullus resultarum	nullus resultarum	nullus resultarum	F	2020-05-01 17:41:00	NULL	NULL	ACHEM	AC4
P7018652	0944495	COV2G	NEGATIVE	5.1 @COVN	<2.3 @IGML	NEGATIVE	M	2020-05-01 18:48:00	2020-05-01 18:55:00	2020-05-01 22:36:00	ACHEM	ADSX
P7018581	1161928	COV2G	NEGATIVE	5.4 @COVN	<2.3 @IGML	NEGATIVE	M	2020-05-01 19:50:00	2020-05-01 19:59:00	2020-05-02 12:12:00	ACHEM	ADSX
P7019071	5250314	COV2G	NEGATIVE	7.8 @COVN	<2.3 @IGML	NEGATIVE	M	2020-05-01 20:50:00	2020-05-01 21:13:00	2020-05-02 12:12:00	ACHEM	ADSX
P7020808	0582792	COV2G	POSITIVE	>100.0 @IGGH	<2.3 @IGML	NEGATIVE	C	2020-05-02 03:44:00	2020-05-02 04:35:00	2020-05-02 12:14:00	ACHEM	ADSX
P7020262	10477924	COV2G	NEGATIVE	6.4 @COVN	<2.3 @IGML	NEGATIVE	M	2020-05-02 04:07:00	2020-05-02 05:29:00	2020-05-02 12:12:00	ACHEM	ADSX
P7021622	1037062	COV2G	NEGATIVE	9.7 @COVN	<2.3 @IGML	NEGATIVE	S	2020-05-02 08:25:00	2020-05-02 19:53:00	2020-05-03 19:48:00	ACHEM	ADS2
P7021810	5459016	COV2G	NEGATIVE	9.1 @COVN	<2.3 @IGML	NEGATIVE	M	2020-05-02 08:25:00	2020-05-02 10:17:00	2020-05-03 22:17:00	ACHEM	ADSX
P7021824	9767922	COV2G	NEGATIVE	2.2 @COVN	<2.3 @IGML	NEGATIVE	M	2020-05-02 08:36:00	2020-05-02 10:17:00	2020-05-03 22:17:00	ACHEM	ADSX
P7022096	0775947	COV2G	NEGATIVE	2.4 @COVN	2.7 @COVN	NEGATIVE	M	2020-05-02 08:40:00	2020-05-02 10:41:00	2020-05-03 22:17:00	ACHEM	ADSX
P7021874	4287308	COV2G	NEGATIVE	1.9 @COVN	<2.3 @IGML	NEGATIVE	M	2020-05-02 08:54:00	2020-05-02 10:17:00	2020-05-03 22:17:00	ACHEM	ADSX
P7021887	15739738	COV2G	NEGATIVE	4.3 @COVN	<2.3 @IGML	NEGATIVE	M	2020-05-02 08:59:00	2020-05-02 10:17:00	2020-05-03 22:17:00	ACHEM	ADSX
P7021715	0736172	COV2G	NEGATIVE	7.2 @COVN	<2.3 @IGML	NEGATIVE	S	2020-05-02 09:00:00	2020-05-02 19:53:00	2020-05-03 19:48:00	ACHEM	ADS2
P7021906	1664077	COV2G	NEGATIVE	2.5 @COVN	<2.3 @IGML	NEGATIVE	M	2020-05-02 09:05:00	2020-05-02 10:17:00	2020-05-03 22:17:00	ACHEM	ADSX
P7021799	15540317	COV2G	NEGATIVE	1.8 @COVN	<2.3 @IGML	NEGATIVE	S	2020-05-02 09:08:00	2020-05-02 19:53:00	2020-05-03 19:48:00	ACHEM	ADS2
P7022174	0392973	COV2G	NEGATIVE	1.6 @COVN	<2.3 @IGML	NEGATIVE	M	2020-05-02 09:15:00	2020-05-02 10:41:00	2020-05-03 22:17:00	ACHEM	ADSX
P7021960	0386864	COV2G	NEGATIVE	1.2 @COVN	<2.3 @IGML	NEGATIVE	M	2020-05-02 09:19:00	2020-05-02 10:17:00	2020-05-03 22:17:00	ACHEM	ADSX
P7021911	7299641	COV2G	NEGATIVE	1.7 @COVN	<2.3 @IGML	NEGATIVE	M	2020-05-02 09:20:00	2020-05-02 10:17:00	2020-05-03 22:17:00	ACHEM	ADSX
P7022131	0439572	COV2G	POSITIVE	26.1 @COVP	<2.3 @IGML	NEGATIVE	M	2020-05-02 09:36:00	2020-05-02 10:27:00	2020-05-03 22:17:00	ACHEM	ADSX
P7021864	4992799	COV2G	NEGATIVE	2.0 @COVN	<2.3 @IGML	NEGATIVE	S	2020-05-02 09:39:00	2020-05-02 19:53:00	2020-05-03 19:48:00	ACHEM	ADS2
P7022125	0372227	COV2G	NEGATIVE	2.8 @COVN	<2.3 @IGML	NEGATIVE	M	2020-05-02 09:41:00	2020-05-02 10:27:00	2020-05-03 22:17:00	ACHEM	ADSX
P7022143	5378013	COV2G	NEGATIVE	6.0 @COVN	<2.3 @IGML	NEGATIVE	M	2020-05-02 09:45:00	2020-05-02 10:27:00	2020-05-03 22:17:00	ACHEM	ADSX
P7022419	4563218	COV2G	NEGATIVE	2.3 @COVN	3.6 @COVN	NEGATIVE	M	2020-05-02 09:49:00	2020-05-02 11:20:00	2020-05-03 22:17:00	ACHEM	ADSX
P7021950	4710977	COV2G	NEGATIVE	2.3 @COVN	<2.3 @IGML	NEGATIVE	S	2020-05-02 10:00:00	2020-05-02 19:53:00	2020-05-03 19:48:00	ACHEM	ADS2
P7022049	14084572	COV2G	NEGATIVE	5.4 @COVN	<2.3 @IGML	NEGATIVE	U	2020-05-02 10:02:00	2020-05-02 19:00:00	2020-05-03 19:50:00	ACHEM	ADS2
P7022425	4970554	COV2G	INDETERMINATE	10.6 @COVI	3.0 @COVN	NEGATIVE	M	2020-05-02 10:06:00	2020-05-02 11:20:00	2020-05-03 22:17:00	ACHEM	ADSX
P7021947	5104306	COV2G	NEGATIVE	3.9 @COVN	<2.3 @IGML	NEGATIVE	S	2020-05-02 10:08:00	2020-05-02 19:53:00	2020-05-03 19:48:00	ACHEM	ADS2
P7022104	1106668	COV2G	NEGATIVE	2.3 @COVN	<2.3 @IGML	NEGATIVE	M	2020-05-02 10:10:00	2020-05-02 19:00:00	2020-05-03 19:50:00	ACHEM	ADS2
P7022138	4591088	COV2G	NEGATIVE	3.2 @COVN	<2.3 @IGML	NEGATIVE	U	2020-05-02 10:17:00	2020-05-02 19:00:00	2020-05-03 19:48:00	ACHEM	ADS2
P7022415	14950445	COV2G	NEGATIVE	5.0 @COVN	<2.3 @IGML	NEGATIVE	M	2020-05-02 10:18:00	2020-05-02 11:10:00	2020-05-03 22:17:00	ACHEM	ADSX
P7022120	2617186	COV2G	NEGATIVE	1.2 @COVN	<2.3 @IGML	NEGATIVE	E	2020-05-02 10:21:00	2020-05-02 19:32:00	2020-05-03 22:17:00	ACHEM	ADSX
P7022348	3448311	COV2G	NEGATIVE	2.2 @COVN	<2.3 @IGML	NEGATIVE	M	2020-05-02 10:31:00	2020-05-02 11:10:00	2020-05-03 22:17:00	ACHEM	ADSX
P7022130	5785811	COV2G	NEGATIVE	9.5 @COVN	<2.3 @IGML	NEGATIVE	M	2020-05-02 10:36:00	2020-05-02 11:10:00	2020-05-03 22:17:00	ACHEM	ADSX
P7022245	9548067	COV2G	NEGATIVE	5.9 @COVN	<2.3 @IGML	NEGATIVE	G	2020-05-02 10:37:00	2020-05-02 19:33:00	2020-05-03 22:17:00	ACHEM	ADSX
P7022151	0771223	COV2G	NEGATIVE	1.0 @COVN	<2.3 @IGML	NEGATIVE	M	2020-05-02 10:43:00	2020-05-02 12:50:00	2020-05-03 22:17:00	ACHEM	ADSX
P7022321	7310666	COV2G	NEGATIVE	5.8 @COVN	<2.3 @IGML	NEGATIVE	U	2020-05-02 10:46:00	2020-05-02 19:00:00	2020-05-03 19:48:00	ACHEM	ADS2
P7022165	1047435	COV2G	NEGATIVE	1.0 @COVN	<2.3 @IGML	NEGATIVE	M	2020-05-02 10:48:00	2020-05-02 12:23:00	2020-05-03 22:17:00	ACHEM	ADSX
P7022282	4906125	COV2G	NEGATIVE	2.8 @COVN	<2.3 @IGML	NEGATIVE	S	2020-05-02 10:51:00	2020-05-02 19:53:00	2020-05-03 19:48:00	ACHEM	ADS2
P7022679	9618071	COV2G	NEGATIVE	4.7 @COVN	<2.3 @IGML	NEGATIVE	S	2020-05-02 10:52:00	2020-05-02 19:53:00	2020-05-03 19:48:00	ACHEM	ADS2
P7022487	5277350	COV2G	NEGATIVE	3.7 @COVN	<2.3 @IGML	NEGATIVE	S	2020-05-02 10:55:00	2020-05-02 19:53:00	2020-05-03 19:48:00	ACHEM	ADS2
P7022197	5713950	COV2G	NEGATIVE	0.4 @COVN	<2.3 @IGML	NEGATIVE	M	2020-05-02 10:56:00	2020-05-02 12:50:00	2020-05-03 22:17:00	ACHEM	ADSX
P7022222	5029932	COV2G	NEGATIVE	0.6 @COVN	3.0 @COVN	NEGATIVE	M	2020-05-02 11:02:00	2020-05-02 12:09:00	2020-05-03 22:17:00	ACHEM	ADSX
P7022234	3491124	COV2G	NEGATIVE	0.9 @COVN	<2.3 @IGML	NEGATIVE	M	2020-05-02 11:09:00	2020-05-02 12:23:00	2020-05-03 22:17:00	ACHEM	ADSX
P7022285	4946471	COV2G	NEGATIVE	2.6 @COVN	<2.3 @IGML	NEGATIVE	M	2020-05-02 11:16:00	2020-05-02 12:51:00	2020-05-03 22:17:00	ACHEM	ADSX
P7022488	4261379	COV2G	NEGATIVE	3.1 @COVN	2.7 @COVN	NEGATIVE	U	2020-05-02 11:20:00	2020-05-02 19:00:00	2020-05-03 19:48:00	ACHEM	ADS2
P7022507	5198503	COV2G	NEGATIVE	5.2 @COVN	<2.3 @IGML	NEGATIVE	U	2020-05-02 11:21:00	2020-05-02 19:00:00	2020-05-03 19:50:00	ACHEM	ADS2
P7024929	5488199	COV2G	NEGATIVE	2.6 @COVN	<2.3 @IGML	NEGATIVE	K	2020-05-02 11:36:00	2020-05-02 23:11:00	2020-05-03 22:18:00	ACHEM	ADSX
P7022428	4741482	COV2G	NEGATIVE	0.8 @COVN	<2.3 @IGML	NEGATIVE	M	2020-05-02 11:39:00	2020-05-02 12:51:00	2020-05-03 22:17:00	ACHEM	ADSX
P7022500	0586476	COV2G	NEGATIVE	0.6 @COVN	<2.3 @IGML	NEGATIVE	M	2020-05-02 11:49:00	2020-05-02 12:23:00	2020-05-03 22:17:00	ACHEM	ADSX
P7022545	3451364	COV2G	NEGATIVE	0.5 @COVN	2.3 @COVN	NEGATIVE	M	2020-05-02 11:54:00	2020-05-02 13:33:00	2020-05-03 22:17:00	ACHEM	ADSX
P7022599	4252449	COV2G	NEGATIVE	1.9 @COVN	<2.3 @IGML	NEGATIVE	M	2020-05-02 11:57:00	2020-05-02 13:32:00	2020-05-03 22:17:00	ACHEM	ADSX
P7022749	15851276	COV2G	NEGATIVE	4.7 @COVN	<2.3 @IGML	NEGATIVE	U	2020-05-02 11:57:00	2020-05-02 19:02:00	2020-05-03 19:50:00	ACHEM	ADS2
P7022624	0416107	COV2G	NEGATIVE	3.0 @COVN	<2.3 @IGML	NEGATIVE	M	2020-05-02 12:01:00	2020-05-02 13:33:00	2020-05-03 22:17:00	ACHEM	ADSX
P7022651	0646572	COV2G	NEGATIVE	4.0 @COVN	<2.3 @IGML	NEGATIVE	M	2020-05-02 12:09:00	2020-05-02 13:33:00	2020-05-03 22:17:00	ACHEM	ADSX
P7022876	7214126	COV2G	NEGATIVE	0.5 @COVN	<2.3 @IGML	NEGATIVE	M	2020-05-02 12:26:00	2020-05-02 13:32:00	2020-05-03 22:17:00	ACHEM	ADSX
P7022923	9945709	COV2G	NEGATIVE	1.2 @COVN	<2.3 @IGML	NEGATIVE	M	2020-05-02 12:32:00	2020-05-02 13:33:00	2020-05-03 22:17:00	ACHEM	ADSX
P7022931	0662330	COV2G	NEGATIVE	2.0 @COVN	<2.3 @IGML	NEGATIVE	M	2020-05-02 12:37:00	2020-05-02 13:33:00	2020-05-03 22:17:00	ACHEM	ADSX
P7022949	0925125	COV2G	NEGATIVE	2.0 @COVN	<2.3 @IGML	NEGATIVE	M	2020-05-02 12:43:00	2020-05-02 13:33:00	2020-05-03 22:17:00	ACHEM	ADSX
P7022965	6815317	COV2G	NEGATIVE	2.8 @COVN	<2.3 @IGML	NEGATIVE	M	2020-05-02 12:46:00	2020-05-02 13:33:00	2020-05-03 22:17:00	ACHEM	ADSX
P7022989	5540235	COV2G	NEGATIVE	7.4 @COVN	2.7 @COVN	NEGATIVE	M	2020-05-02 12:51:00	2020-05-02 13:33:00	2020-05-03 22:17:00	ACHEM	ADSX
P7023212	1657950	COV2G	NEGATIVE	4.2 @COVN	<2.3 @IGML	NEGATIVE	M	2020-05-02 12:56:00	2020-05-02 13:55:00	2020-05-03 22:18:00	ACHEM	ADSX
P7023149	0399982	COV2G	NEGATIVE	1.9 @COVN	2.5 @COVN	NEGATIVE	S	2020-05-02 13:00:00	2020-05-02 19:53:00	2020-05-03 19:48:00	ACHEM	ADS2
P7023028	7373594	COV2G	NEGATIVE	1.4 @COVN	<2.3 @IGML	NEGATIVE	M	2020-05-02 13:01:00	2020-05-02 13:33:00	2020-05-03 22:17:00	ACHEM	ADSX
P7023111	1010869	COV2G	NEGATIVE	1.9 @COVN	2.4 @COVN	NEGATIVE	M	2020-05-02 13:08:00	2020-05-02 15:44:00	2020-05-03 22:17:00	ACHEM	ADSX
P7023151	4598795	COV2G	NEGATIVE	5.7 @COVN	<2.3 @IGML	NEGATIVE	S	2020-05-02 13:10:00	2020-05-02 19:53:00	2020-05-03 19:48:00	ACHEM	ADS2
P7023128	6838776	COV2G	NEGATIVE	2.9 @COVN	<2.3 @IGML	NEGATIVE	M	2020-05-02 13:13:00	2020-05-02 15:44:00	2020-05-03 22:17:00	ACHEM	ADSX
P7022272	10477924	COV2G	NEGATIVE	5.7 @COVN	<2.3 @IGML	NEGATIVE	M	2020-05-02 13:14:00	2020-05-02 13:49:00	2020-05-03 22:17:00	ACHEM	ADSX
P7023340	2610500	COV2G	NEGATIVE	1.9 @COVN	<2.3 @IGML	NEGATIVE	M	2020-05-02 13:15:00	2020-05-02 19:49:00	2020-05-03 19:48:00	ACHEM	ADS2
P7016610	15778889	COV2G	NEGATIVE	6.3 @COVN	<2.3 @IGML	NEGATIVE	A	2020-05-02 13:19:00	2020-05-02 13:19:00	2020-05-03 22:17:00	ACHEM	ADSX
P7016614	15742944	COV2G	NEGATIVE	2.8 @COVN	<2.3 @IGML	NEGATIVE	A	2020-05-02 13:19:00	2020-05-02 13:19:00	2020-05-03 22:17:00	ACHEM	ADSX
P7016621	15862488	COV2G	NEGATIVE	2.1 @COVN	<2.3 @IGML	NEGATIVE	A	2020-05-02 13:19:00	2020-05-02 13:19:00	2020-05-03 22:17:00	ACHEM	ADSX
P7016625	15862561	COV2G	NEGATIVE	4.4 @COVN	<2.3 @IGML	NEGATIVE	A	2020-05-02 13:19:00	2020-05-02 13:19:00	2020-05-03 22:17:00	ACHEM	ADSX
P7023147	0644511	COV2G	NEGATIVE	1.5 @COVN	<2.3 @IGML	NEGATIVE	M	2020-05-02 13:25:00	2020-05-02 16:14:00	2020-05-03 22:18:00	ACHEM	ADSX
P7023326	1099417	COV2G	NEGATIVE	3.7 @COVN	2.7 @COVN	NEGATIVE	M	2020-05-02 13:30:00	2020-05-02 19:50:00	2020-05-03 19:48:00	ACHEM	ADS2
P7023187	5738759	COV2G	NEGATIVE	2.3 @COVN	<2.3 @IGML	NEGATIVE	M	2020-05-02 13:30:00	2020-05-02 15:54:00	2020-05-03 22:18:00	ACHEM	ADSX
P7023107	15504614	COV2G	NEGATIVE	3.8 @COVN	<2.3 @IGML	NEGATIVE	U	2020-05-02 13:30:00	2020-05-02 18:56:00	2020-05-03 19:50:00	ACHEM	ADS2
P7023064	3505213	COV2G	NEGATIVE	1.1 @COVN	<2.3 @IGML	NEGATIVE	M	2020-05-02 13:39:00	2020-05-02 15:44:00	2020-05-03 22:17:00	ACHEM	ADSX
P7023143	0292614	COV2G	NEGATIVE	2.6 @COVN	<2.3 @IGML	NEGATIVE	M	2020-05-02 13:39:00	2020-05-02 16:14:00	2020-05-03 22:18:00	ACHEM	ADSX
P7023301	0686106	COV2G	NEGATIVE	0.8 @COVN	2.5 @COVN	NEGATIVE	M	2020-05-02 13:40:00	2020-05-02 19:49:00	2020-05-03 19:48:00	ACHEM	ADS2
P7023113	5796875	COV2G	NEGATIVE	2.9 @COVN	<2.3 @IGML	NEGATIVE	M	2020-05-02 13:48:00	2020-05-02 15:44:00	2020-05-03 22:17:00	ACHEM	ADSX
P7023342	8503335	COV2G	NEGATIVE	2.1 @COVN	<2.3 @IGML	NEGATIVE	M	2020-05-02 13:50:00	2020-05-02 19:49:00	2020-05-03 19:48:00	ACHEM	ADS2
P7023183	0906607	COV2G	NEGATIVE	5.4 @COVN	<2.3 @IGML	NEGATIVE	M	2020-05-02 13:55:00	2020-05-02 16:14:00	2020-05-03 22:18:00	ACHEM	ADSX
P7023244	15597140	COV2G	NEGATIVE	0.2 @COVN	2.8 @COVN	NEGATIVE	M	2020-05-02 13:58:00	2020-05-02 14:37:00	2020-05-03 22:18:00	ACHEM	ADSX
P7023421	7437099	COV2G	NEGATIVE	1.9 @COVN	<2.3 @IGML	NEGATIVE	M	2020-05-02 14:00:00	2020-05-02 19:49:00	2020-05-03 19:50:00	ACHEM	ADS2
P7023319	1236019	COV2G	NEGATIVE	2.6 @COVN	<2.3 @IGML	NEGATIVE	M	2020-05-02 14:00:00	2020-05-02 19:49:00	2020-05-03 19:50:00	ACHEM	ADS2
P7023190	9904262	COV2G	NEGATIVE	2.6 @COVN	<2.3 @IGML	NEGATIVE	M	2020-05-02 14:01:00	2020-05-02 15:44:00	2020-05-03 22:18:00	ACHEM	ADSX
P7023300	7371042	COV2G	NEGATIVE	0.6 @COVN	3.2 @COVN	NEGATIVE	M	2020-05-02 14:06:00	2020-05-02 19:49:00	2020-05-03 19:48:00	ACHEM	ADS2
P7023302	6424231	COV2G	NEGATIVE	7.8 @COVN	<2.3 @IGML	NEGATIVE	M	2020-05-02 14:12:00	2020-05-02 15:45:00	2020-05-03 22:18:00	ACHEM	ADSX
P7023027	7340905	COV2G	NEGATIVE	2.5 @COVN	<2.3 @IGML	NEGATIVE	U	2020-05-02 14:20:00	2020-05-02 14:24:00	2020-05-03 19:50:00	ACHEM	ADS2
P7023433	1116797	COV2G	POSITIVE	17.5 @COVP	3.2 @COVN	NEGATIVE	M	2020-05-02 14:48:00	2020-05-02 15:15:00	2020-05-03 22:18:00	ACHEM	ADSX
P7023423	7257738	COV2G	NEGATIVE	6.4 @COVN	<2.3 @IGML	NEGATIVE	M	2020-05-02 14:55:00	2020-05-02 19:49:00	2020-05-03 19:48:00	ACHEM	ADS2
P7023463	6904497	COV2G	NEGATIVE	3.0 @COVN	NULL	NULL	M	2020-05-02 15:00:00	2020-05-02 16:14:00	2020-05-03 22:18:00	ACHEM	ADSX
P7023563	7173638	COV2G	POSITIVE	12.4 @COVP	2.7 @COVN	NEGATIVE	M	2020-05-02 15:30:00	2020-05-02 15:42:00	2020-05-03 22:18:00	ACHEM	ADSX
P7023699	0766960	COV2G	NEGATIVE	4.9 @COVN	<2.3 @IGML	NEGATIVE	M	2020-05-02 16:16:00	2020-05-02 17:47:00	2020-05-03 19:48:00	ACHEM	ADS2
P7023796	10095300	COV2G	NEGATIVE	1.3 @COVN	<2.3 @IGML	NEGATIVE	M	2020-05-02 16:36:00	2020-05-02 19:51:00	2020-05-03 22:18:00	ACHEM	ADSX
P7024998	4306443	COV2G	NEGATIVE	1.8 @COVN	3.8 @COVN	NEGATIVE	M	2020-05-02 22:10:00	2020-05-02 22:38:00	2020-05-03 19:48:00	ACHEM	ADS2
P7024999	5780883	COV2G	NEGATIVE	0.8 @COVN	4.4 @COVN	NEGATIVE	M	2020-05-02 22:25:00	2020-05-02 22:32:00	2020-05-03 19:48:00	ACHEM	ADS2
P7024904	0430592	COV2G	POSITIVE	>100.0 @IGGH	2.5 @COVN	NEGATIVE	M	2020-05-02 23:45:00	2020-05-02 23:58:00	2020-05-03 22:18:00	ACHEM	ADSX
P7030026	5324653	COV2G	NEGATIVE	7.6 @COVN	3.9 @COVN	NEGATIVE	M	2020-05-03 04:42:00	2020-05-03 05:39:00	2020-05-03 22:18:00	ACHEM	ADSX
P7030635	5247685	COV2G	NEGATIVE	3.3 @COVN	3.2 @COVN	NEGATIVE	M	2020-05-03 05:18:00	2020-05-03 05:27:00	2020-05-03 22:18:00	ACHEM	ADSX
P7031271	0562704	COV2G	POSITIVE	20.0 @COVP	<2.3 @IGML	NEGATIVE	M	2020-05-03 06:54:00	2020-05-03 07:09:00	2020-05-03 19:50:00	ACHEM	ADS2
P7031326	0767154	COV2G	POSITIVE	16.4 @COVP	<2.3 @IGML	NEGATIVE	M	2020-05-03 07:03:00	2020-05-03 07:21:00	2020-05-03 19:50:00	ACHEM	ADS2
P7031638	3502752	COV2G	NEGATIVE	0.8 @COVN	<2.3 @IGML	NEGATIVE	S	2020-05-03 08:20:00	2020-05-03 19:24:00	2020-05-04 12:15:00	ACHEM	ADSX
P7031610	0717283	COV2G	NEGATIVE	3.0 @COVN	<2.3 @IGML	NEGATIVE	M	2020-05-03 08:25:00	2020-05-03 09:43:00	2020-05-03 19:50:00	ACHEM	ADS2
P7031630	3472723	COV2G	NEGATIVE	4.3 @COVN	<2.3 @IGML	NEGATIVE	M	2020-05-03 08:32:00	2020-05-03 09:43:00	2020-05-03 19:50:00	ACHEM	ADS2
P7031681	1028822	COV2G	NEGATIVE	1.1 @COVN	2.4 @COVN	NEGATIVE	S	2020-05-03 08:40:00	2020-05-03 19:24:00	2020-05-04 12:16:00	ACHEM	ADSX
P7031644	0392067	COV2G	NEGATIVE	4.4 @COVN	<2.3 @IGML	NEGATIVE	M	2020-05-03 08:44:00	2020-05-03 09:43:00	2020-05-03 19:50:00	ACHEM	ADS2
P7031680	9453578	COV2G	NEGATIVE	1.0 @COVN	<2.3 @IGML	NEGATIVE	S	2020-05-03 08:45:00	2020-05-03 19:24:00	2020-05-04 12:16:00	ACHEM	ADSX
P7031744	2611364	COV2G	nullus resultarum	nullus resultarum	nullus resultarum	nullus resultarum	M	2020-05-03 08:48:00	NULL	NULL	ACHEM	AC4
P7031665	13950643	COV2G	NEGATIVE	7.4 @COVN	<2.3 @IGML	NEGATIVE	M	2020-05-03 08:53:00	2020-05-03 09:43:00	2020-05-03 19:50:00	ACHEM	ADS2
P7032154	7440179	COV2G	NEGATIVE	3.9 @COVN	2.4 @COVN	NEGATIVE	G	2020-05-03 08:55:00	2020-05-03 19:29:00	2020-05-04 12:17:00	ACHEM	ADSX
P7031743	6574902	COV2G	NEGATIVE	1.2 @COVN	2.4 @COVN	NEGATIVE	S	2020-05-03 08:59:00	2020-05-03 19:24:00	2020-05-04 12:16:00	ACHEM	ADSX
P7031700	7176783	COV2G	NEGATIVE	3.1 @COVN	5.9 @COVN	NEGATIVE	M	2020-05-03 09:01:00	2020-05-03 09:43:00	2020-05-03 19:50:00	ACHEM	ADS2
P7031746	15508938	COV2G	NEGATIVE	8.2 @COVN	<2.3 @IGML	NEGATIVE	S	2020-05-03 09:03:00	2020-05-03 19:24:00	2020-05-04 12:16:00	ACHEM	ADSX
P7031747	5824385	COV2G	NEGATIVE	2.6 @COVN	<2.3 @IGML	NEGATIVE	M	2020-05-03 09:05:00	2020-05-03 12:26:00	2020-05-03 19:50:00	ACHEM	ADS2
P7031750	0548174	COV2G	NEGATIVE	2.0 @COVN	<2.3 @IGML	NEGATIVE	S	2020-05-03 09:09:00	2020-05-03 19:24:00	2020-05-04 12:16:00	ACHEM	ADSX
P7031704	4086676	COV2G	POSITIVE	12.8 @COVP	<2.3 @IGML	NEGATIVE	M	2020-05-03 09:11:00	2020-05-03 09:36:00	2020-05-03 22:18:00	ACHEM	ADSX
P7031674	1139729	COV2G	NEGATIVE	7.2 @COVN	<2.3 @IGML	NEGATIVE	S	2020-05-03 09:18:00	2020-05-03 19:24:00	2020-05-04 12:16:00	ACHEM	ADSX
P7031774	1041769	COV2G	NEGATIVE	8.8 @COVN	<2.3 @IGML	NEGATIVE	M	2020-05-03 09:19:00	2020-05-03 10:30:00	2020-05-03 19:50:00	ACHEM	ADS2
P7031798	0705549	COV2G	NEGATIVE	5.2 @COVN	<2.3 @IGML	NEGATIVE	M	2020-05-03 09:24:00	2020-05-03 10:31:00	2020-05-03 19:50:00	ACHEM	ADS2
P7031811	0876873	COV2G	NEGATIVE	3.0 @COVN	<2.3 @IGML	NEGATIVE	M	2020-05-03 09:28:00	2020-05-03 10:31:00	2020-05-03 19:50:00	ACHEM	ADS2
P7031863	9281241	COV2G	NEGATIVE	1.3 @COVN	<2.3 @IGML	NEGATIVE	S	2020-05-03 09:28:00	2020-05-03 19:24:00	2020-05-04 12:16:00	ACHEM	ADSX
P7031865	1161170	COV2G	INDETERMINATE	10.0 @COVI	<2.3 @IGML	NEGATIVE	S	2020-05-03 09:33:00	2020-05-03 19:23:00	2020-05-04 12:16:00	ACHEM	ADSX
P7031835	6643562	COV2G	POSITIVE	27.2 @COVP	<2.3 @IGML	NEGATIVE	M	2020-05-03 09:38:00	2020-05-03 10:31:00	2020-05-03 19:50:00	ACHEM	ADS2
P7031849	0239758	COV2G	NEGATIVE	7.8 @COVN	<2.3 @IGML	NEGATIVE	M	2020-05-03 09:42:00	2020-05-03 10:31:00	2020-05-03 19:50:00	ACHEM	ADS2
P7031907	0698701	COV2G	NEGATIVE	0.7 @COVN	<2.3 @IGML	NEGATIVE	S	2020-05-03 09:44:00	2020-05-03 19:24:00	2020-05-04 12:16:00	ACHEM	ADSX
P7031871	0911980	COV2G	NEGATIVE	3.3 @COVN	<2.3 @IGML	NEGATIVE	M	2020-05-03 09:46:00	2020-05-03 10:30:00	2020-05-03 19:50:00	ACHEM	ADS2
P7031932	7299291	COV2G	NEGATIVE	2.8 @COVN	<2.3 @IGML	NEGATIVE	U	2020-05-03 09:47:00	2020-05-03 18:47:00	2020-05-04 12:16:00	ACHEM	ADSX
P7031911	5037103	COV2G	NEGATIVE	3.2 @COVN	<2.3 @IGML	NEGATIVE	S	2020-05-03 09:48:00	2020-05-03 19:23:00	2020-05-04 12:16:00	ACHEM	ADSX
P7031900	0422056	COV2G	NEGATIVE	7.5 @COVN	<2.3 @IGML	NEGATIVE	M	2020-05-03 09:52:00	2020-05-03 10:31:00	2020-05-03 19:50:00	ACHEM	ADS2
P7031912	4300254	COV2G	NEGATIVE	5.7 @COVN	<2.3 @IGML	NEGATIVE	S	2020-05-03 09:53:00	2020-05-03 19:24:00	2020-05-04 12:16:00	ACHEM	ADSX
P7031914	1018849	COV2G	NEGATIVE	4.1 @COVN	<2.3 @IGML	NEGATIVE	M	2020-05-03 10:00:00	2020-05-03 10:31:00	2020-05-03 19:50:00	ACHEM	ADS2
P7031965	0814638	COV2G	NEGATIVE	6.4 @COVN	<2.3 @IGML	NEGATIVE	S	2020-05-03 10:03:00	2020-05-03 19:24:00	2020-05-04 12:16:00	ACHEM	ADSX
P7031919	4306335	COV2G	NEGATIVE	6.0 @COVN	<2.3 @IGML	NEGATIVE	M	2020-05-03 10:06:00	2020-05-03 10:20:00	2020-05-03 19:50:00	ACHEM	ADS2
P7031977	14861732	COV2G	NEGATIVE	1.3 @COVN	<2.3 @IGML	NEGATIVE	S	2020-05-03 10:11:00	2020-05-03 19:23:00	2020-05-04 12:16:00	ACHEM	ADSX
P7031967	4686905	COV2G	NEGATIVE	0.2 @COVN	<2.3 @IGML	NEGATIVE	M	2020-05-03 10:14:00	2020-05-03 12:45:00	2020-05-03 19:50:00	ACHEM	ADS2
P7032052	11137311	COV2G	NEGATIVE	1.9 @COVN	<2.3 @IGML	NEGATIVE	U	2020-05-03 10:17:00	2020-05-03 18:47:00	2020-05-04 12:16:00	ACHEM	ADSX
P7031985	0279560	COV2G	NEGATIVE	1.9 @COVN	<2.3 @IGML	NEGATIVE	M	2020-05-03 10:24:00	2020-05-03 13:35:00	2020-05-03 19:50:00	ACHEM	ADS2
P7032093	5884368	COV2G	nullus resultarum	nullus resultarum	nullus resultarum	nullus resultarum	K	2020-05-03 10:24:00	NULL	NULL	ACHEM	AC4
P7032109	5166671	COV2G	NEGATIVE	2.3 @COVN	2.8 @COVN	NEGATIVE	U	2020-05-03 10:27:00	2020-05-03 18:47:00	2020-05-04 12:17:00	ACHEM	ADSX
P7032056	15762666	COV2G	NEGATIVE	4.6 @COVN	<2.3 @IGML	NEGATIVE	S	2020-05-03 10:27:00	2020-05-03 19:23:00	2020-05-04 12:17:00	ACHEM	ADSX
P7032016	0393479	COV2G	NEGATIVE	3.4 @COVN	<2.3 @IGML	NEGATIVE	M	2020-05-03 10:29:00	2020-05-03 13:11:00	2020-05-03 19:50:00	ACHEM	ADS2
P7032078	9913729	COV2G	NEGATIVE	2.2 @COVN	<2.3 @IGML	NEGATIVE	S	2020-05-03 10:31:00	2020-05-03 19:23:00	2020-05-04 12:17:00	ACHEM	ADSX
P7032032	7390945	COV2G	NEGATIVE	3.0 @COVN	<2.3 @IGML	NEGATIVE	M	2020-05-03 10:35:00	2020-05-03 13:07:00	2020-05-03 19:50:00	ACHEM	ADS2
P7032145	6434190	COV2G	NEGATIVE	3.4 @COVN	<2.3 @IGML	NEGATIVE	U	2020-05-03 10:35:00	2020-05-03 18:47:00	2020-05-04 12:17:00	ACHEM	ADSX
P7032045	1127226	COV2G	NEGATIVE	1.5 @COVN	<2.3 @IGML	NEGATIVE	M	2020-05-03 10:41:00	2020-05-03 12:45:00	2020-05-03 19:50:00	ACHEM	ADS2
P7032102	5884442	COV2G	NEGATIVE	4.1 @COVN	<2.3 @IGML	NEGATIVE	M	2020-05-03 10:47:00	2020-05-03 13:35:00	2020-05-03 19:50:00	ACHEM	ADS2
P7032195	9645499	COV2G	NEGATIVE	1.6 @COVN	<2.3 @IGML	NEGATIVE	K	2020-05-03 10:48:00	2020-05-03 12:28:00	2020-05-03 19:50:00	ACHEM	ADS2
P7032120	7092919	COV2G	POSITIVE	14.7 @COVP	<2.3 @IGML	NEGATIVE	M	2020-05-03 10:54:00	2020-05-03 12:45:00	2020-05-03 19:50:00	ACHEM	ADS2
P7032206	5353113	COV2G	NEGATIVE	2.3 @COVN	2.3 @COVN	NEGATIVE	S	2020-05-03 11:02:00	2020-05-03 19:23:00	2020-05-04 12:17:00	ACHEM	ADSX
P7032144	6641761	COV2G	NEGATIVE	2.6 @COVN	<2.3 @IGML	NEGATIVE	M	2020-05-03 11:03:00	2020-05-03 12:28:00	2020-05-03 19:50:00	ACHEM	ADS2
P7032227	9563188	COV2G	NEGATIVE	2.6 @COVN	2.7 @COVN	NEGATIVE	S	2020-05-03 11:08:00	2020-05-03 19:23:00	2020-05-04 12:17:00	ACHEM	ADSX
P7032172	0800059	COV2G	NEGATIVE	5.4 @COVN	<2.3 @IGML	NEGATIVE	M	2020-05-03 11:12:00	2020-05-03 13:36:00	2020-05-03 19:50:00	ACHEM	ADS2
P7032191	1132504	COV2G	NEGATIVE	4.5 @COVN	18.4 @COVP	POSITIVE	M	2020-05-03 11:20:00	2020-05-03 13:35:00	2020-05-03 19:50:00	ACHEM	ADS2
P7032280	3511163	COV2G	NEGATIVE	6.9 @COVN	<2.3 @IGML	NEGATIVE	M	2020-05-03 11:26:00	2020-05-03 12:45:00	2020-05-03 19:50:00	ACHEM	ADS2
P7032376	9627273	COV2G	NEGATIVE	3.9 @COVN	<2.3 @IGML	NEGATIVE	U	2020-05-03 11:27:00	2020-05-03 18:46:00	2020-05-04 12:17:00	ACHEM	ADSX
P7032384	15350847	COV2G	NEGATIVE	2.0 @COVN	<2.3 @IGML	NEGATIVE	U	2020-05-03 11:33:00	2020-05-03 18:47:00	2020-05-04 12:17:00	ACHEM	ADSX
P7032395	15428090	COV2G	NEGATIVE	4.1 @COVN	<2.3 @IGML	NEGATIVE	S	2020-05-03 11:35:00	2020-05-03 19:23:00	2020-05-04 12:17:00	ACHEM	ADSX
P7032304	0678942	COV2G	NEGATIVE	3.1 @COVN	<2.3 @IGML	NEGATIVE	M	2020-05-03 11:38:00	2020-05-03 12:28:00	2020-05-03 19:50:00	ACHEM	ADS2
P7032435	7417733	COV2G	NEGATIVE	0.5 @COVN	<2.3 @IGML	NEGATIVE	U	2020-05-03 11:43:00	2020-05-03 18:47:00	2020-05-04 12:17:00	ACHEM	ADSX
P7032342	1181853	COV2G	NEGATIVE	1.6 @COVN	3.0 @COVN	NEGATIVE	M	2020-05-03 11:47:00	2020-05-03 12:45:00	2020-05-03 19:50:00	ACHEM	ADS2
P7032361	0984427	COV2G	NEGATIVE	6.3 @COVN	2.3 @COVN	NEGATIVE	M	2020-05-03 11:57:00	2020-05-03 13:35:00	2020-05-03 19:50:00	ACHEM	ADS2
P7032372	0412557	COV2G	NEGATIVE	9.2 @COVN	<2.3 @IGML	NEGATIVE	M	2020-05-03 12:07:00	2020-05-03 13:35:00	2020-05-03 19:50:00	ACHEM	ADS2
P7032576	5290232	COV2G	NEGATIVE	3.9 @COVN	<2.3 @IGML	NEGATIVE	S	2020-05-03 12:09:00	2020-05-03 19:23:00	2020-05-04 12:17:00	ACHEM	ADSX
P7032522	5242178	COV2G	NEGATIVE	3.5 @COVN	<2.3 @IGML	NEGATIVE	M	2020-05-03 12:12:00	2020-05-03 13:36:00	2020-05-03 19:50:00	ACHEM	ADS2
P7032542	5032146	COV2G	NEGATIVE	4.6 @COVN	<2.3 @IGML	NEGATIVE	M	2020-05-03 12:19:00	2020-05-03 13:35:00	2020-05-03 19:50:00	ACHEM	ADS2
P7032567	7048306	COV2G	NEGATIVE	8.5 @COVN	<2.3 @IGML	NEGATIVE	M	2020-05-03 12:30:00	2020-05-03 13:36:00	2020-05-03 19:50:00	ACHEM	ADS2
P7032507	4461618	COV2G	NEGATIVE	0.3 @COVN	<2.3 @IGML	NEGATIVE	M	2020-05-03 12:33:00	2020-05-03 13:36:00	2020-05-03 19:50:00	ACHEM	ADS2
P7032639	9812157	COV2G	NEGATIVE	1.5 @COVN	6.8 @COVN	NEGATIVE	M	2020-05-03 12:39:00	2020-05-03 13:36:00	2020-05-03 19:50:00	ACHEM	ADS2
P7032671	0505747	COV2G	NEGATIVE	3.9 @COVN	<2.3 @IGML	NEGATIVE	M	2020-05-03 12:50:00	2020-05-03 13:36:00	2020-05-03 19:50:00	ACHEM	ADS2
P7032677	4355913	COV2G	NEGATIVE	2.5 @COVN	<2.3 @IGML	NEGATIVE	M	2020-05-03 12:56:00	2020-05-03 13:35:00	2020-05-03 19:50:00	ACHEM	ADS2
P7032781	7220437	COV2G	NEGATIVE	4.7 @COVN	<2.3 @IGML	NEGATIVE	K	2020-05-03 13:00:00	2020-05-03 15:26:00	2020-05-03 22:18:00	ACHEM	ADSX
P7032708	1143403	COV2G	NEGATIVE	1.8 @COVN	<2.3 @IGML	NEGATIVE	M	2020-05-03 13:04:00	2020-05-03 14:51:00	2020-05-03 19:50:00	ACHEM	ADS2
P7032801	7103442	COV2G	NEGATIVE	1.1 @COVN	<2.3 @IGML	NEGATIVE	M	2020-05-03 13:10:00	2020-05-03 19:35:00	2020-05-04 12:17:00	ACHEM	ADSX
P7032834	5413862	COV2G	NEGATIVE	3.3 @COVN	<2.3 @IGML	NEGATIVE	M	2020-05-03 13:11:00	2020-05-03 19:35:00	2020-05-04 12:17:00	ACHEM	ADSX
P7032840	5118622	COV2G	NEGATIVE	2.2 @COVN	2.5 @COVN	NEGATIVE	U	2020-05-03 13:15:00	2020-05-03 18:47:00	2020-05-04 12:17:00	ACHEM	ADSX
P7032740	5077310	COV2G	NEGATIVE	1.0 @COVN	<2.3 @IGML	NEGATIVE	M	2020-05-03 13:15:00	2020-05-03 14:54:00	2020-05-03 19:50:00	ACHEM	ADS2
P7031969	14072054	COV2G	NEGATIVE	1.2 @COVN	<2.3 @IGML	NEGATIVE	H	2020-05-03 13:19:00	2020-05-03 19:24:00	2020-05-04 12:16:00	ACHEM	ADSX
P7032764	0527583	COV2G	NEGATIVE	1.1 @COVN	<2.3 @IGML	NEGATIVE	M	2020-05-03 13:23:00	2020-05-03 14:54:00	2020-05-03 22:18:00	ACHEM	ADSX
P7032855	6825597	COV2G	NEGATIVE	1.9 @COVN	2.7 @COVN	NEGATIVE	M	2020-05-03 13:25:00	2020-05-03 19:35:00	2020-05-04 12:17:00	ACHEM	ADSX
P7032772	1151103	COV2G	NEGATIVE	3.3 @COVN	<2.3 @IGML	NEGATIVE	M	2020-05-03 13:28:00	2020-05-03 14:54:00	2020-05-03 22:18:00	ACHEM	ADSX
P7032837	0522647	COV2G	NEGATIVE	5.3 @COVN	<2.3 @IGML	NEGATIVE	M	2020-05-03 13:33:00	2020-05-03 14:54:00	2020-05-03 19:50:00	ACHEM	ADS2
P7033324	0285101	COV2G	NEGATIVE	7.7 @COVN	<2.3 @IGML	NEGATIVE	M	2020-05-03 13:42:00	2020-05-03 15:54:00	2020-05-03 22:18:00	ACHEM	ADSX
P7032911	0378073	COV2G	NEGATIVE	2.2 @COVN	<2.3 @IGML	NEGATIVE	M	2020-05-03 13:49:00	2020-05-03 14:54:00	2020-05-03 19:50:00	ACHEM	ADS2
P7032898	7374491	COV2G	NEGATIVE	2.1 @COVN	<2.3 @IGML	NEGATIVE	M	2020-05-03 13:50:00	2020-05-03 19:35:00	2020-05-04 12:18:00	ACHEM	ADSX
P7033148	5209490	COV2G	NEGATIVE	3.4 @COVN	<2.3 @IGML	NEGATIVE	M	2020-05-03 13:58:00	2020-05-03 14:55:00	2020-05-03 19:50:00	ACHEM	ADS2
P7032930	0736381	COV2G	NEGATIVE	2.0 @COVN	<2.3 @IGML	NEGATIVE	M	2020-05-03 14:09:00	2020-05-03 14:54:00	2020-05-03 19:50:00	ACHEM	ADS2
P7033017	5259043	COV2G	NEGATIVE	2.0 @COVN	<2.3 @IGML	NEGATIVE	M	2020-05-03 14:16:00	2020-05-03 14:28:00	2020-05-03 22:18:00	ACHEM	ADSX
P7033041	1062746	COV2G	INDETERMINATE	11.5 @COVI	<2.3 @IGML	NEGATIVE	M	2020-05-03 14:20:00	2020-05-03 19:35:00	2020-05-04 12:18:00	ACHEM	ADSX
P7032942	10035436	COV2G	NEGATIVE	1.7 @COVN	<2.3 @IGML	NEGATIVE	M	2020-05-03 14:22:00	2020-05-03 15:21:00	2020-05-03 22:18:00	ACHEM	ADSX
P7033012	0951775	COV2G	NEGATIVE	9.1 @COVN	<2.3 @IGML	NEGATIVE	M	2020-05-03 14:28:00	2020-05-03 15:20:00	2020-05-03 22:18:00	ACHEM	ADSX
P7033028	9375458	COV2G	NEGATIVE	3.1 @COVN	<2.3 @IGML	NEGATIVE	M	2020-05-03 14:39:00	2020-05-03 15:20:00	2020-05-03 19:50:00	ACHEM	ADS2
P7033061	4533942	COV2G	NEGATIVE	3.6 @COVN	<2.3 @IGML	NEGATIVE	M	2020-05-03 14:40:00	2020-05-03 14:58:00	2020-05-03 19:50:00	ACHEM	ADS2
P7033076	9384500	COV2G	NEGATIVE	4.4 @COVN	2.3 @COVN	NEGATIVE	S	2020-05-03 14:42:00	2020-05-03 19:23:00	2020-05-04 12:18:00	ACHEM	ADSX
P7033118	7378405	COV2G	NEGATIVE	3.6 @COVN	<2.3 @IGML	NEGATIVE	M	2020-05-03 14:49:00	2020-05-03 15:21:00	2020-05-03 22:18:00	ACHEM	ADSX
P7033216	8682755	COV2G	NEGATIVE	4.6 @COVN	<2.3 @IGML	NEGATIVE	S	2020-05-03 15:09:00	2020-05-03 19:23:00	2020-05-04 12:18:00	ACHEM	ADSX
P7033342	5932526	COV2G	NEGATIVE	3.7 @COVN	<2.3 @IGML	NEGATIVE	M	2020-05-03 15:57:00	2020-05-03 17:01:00	2020-05-04 12:18:00	ACHEM	ADSX
P7033926	10004848	COV2G	NEGATIVE	0.8 @COVN	2.8 @COVN	NEGATIVE	M	2020-05-03 16:27:00	2020-05-03 18:19:00	2020-05-04 12:18:00	ACHEM	ADSX
P7033594	7329492	COV2G	NEGATIVE	7.8 @COVN	<2.3 @IGML	NEGATIVE	M	2020-05-03 16:46:00	2020-05-03 17:00:00	2020-05-04 12:18:00	ACHEM	ADSX
P7033374	5031199	COV2G	NEGATIVE	5.2 @COVN	<2.3 @IGML	NEGATIVE	M	2020-05-03 17:02:00	2020-05-03 17:39:00	2020-05-04 12:18:00	ACHEM	ADSX
P7032782	9459888	COV2G	NEGATIVE	4.4 @COVN	<2.3 @IGML	NEGATIVE	F	2020-05-03 20:26:00	2020-05-03 20:26:00	2020-05-04 12:17:00	ACHEM	ADSX
P7034606	0807984	COV2G	NEGATIVE	0.4 @COVN	<2.3 @IGML	NEGATIVE	M	2020-05-03 22:05:00	2020-05-03 22:15:00	2020-05-04 12:18:00	ACHEM	ADSX
P7034694	0343496	COV2G	NEGATIVE	1.4 @COVN	2.9 @COVN	NEGATIVE	M	2020-05-03 23:48:00	2020-05-04 00:15:00	2020-05-04 12:18:00	ACHEM	ADSX
P7047726	6711769	COV2G	NEGATIVE	1.0 @COVN	<2.3 @IGML	NEGATIVE	H	2020-05-04 01:56:00	2020-05-05 15:51:00	2020-05-06 01:51:00	ACHEM	ADSX
P7047908	9647499	COV2G	NEGATIVE	3.1 @COVN	<2.3 @IGML	NEGATIVE	N	2020-05-04 02:05:00	2020-05-04 20:44:00	2020-05-05 12:33:00	ACHEM	ADSX
P7048917	4944754	COV2G	NEGATIVE	2.5 @COVN	2.9 @COVN	NEGATIVE	U	2020-05-04 04:56:00	2020-05-04 20:53:00	2020-05-05 12:33:00	ACHEM	ADSX
P7043632	9472164	COV2G	NEGATIVE	1.8 @COVN	NULL	NULL	U	2020-05-04 06:11:00	2020-05-05 11:02:00	2020-05-06 01:51:00	ACHEM	ADSX
P7041542	0526350	COV2G	NEGATIVE	3.1 @COVN	<2.3 @IGML	NEGATIVE	M	2020-05-04 07:21:00	2020-05-04 08:20:00	2020-05-04 20:19:00	ACHEM	ADS2
P7041833	0688282	COV2G	NEGATIVE	3.1 @COVN	<2.3 @IGML	NEGATIVE	S	2020-05-04 07:43:00	2020-05-04 13:19:00	2020-05-04 20:19:00	ACHEM	ADS2
P7041637	0714805	COV2G	NEGATIVE	8.9 @COVN	2.5 @COVN	NEGATIVE	M	2020-05-04 07:45:00	2020-05-04 08:19:00	2020-05-04 20:19:00	ACHEM	ADS2
P7048161	1088990	COV2G	NEGATIVE	3.5 @COVN	<2.3 @IGML	NEGATIVE	F	2020-05-04 08:00:00	2020-05-04 21:03:00	2020-05-05 12:33:00	ACHEM	ADSX
P7042052	14971034	COV2G	NEGATIVE	4.3 @COVN	2.4 @COVN	NEGATIVE	M	2020-05-04 08:03:00	2020-05-04 09:01:00	2020-05-04 20:19:00	ACHEM	ADS2
P7042283	3560053	COV2G	POSITIVE	12.1 @COVP	<2.3 @IGML	NEGATIVE	S	2020-05-04 08:09:00	2020-05-04 12:59:00	2020-05-04 20:19:00	ACHEM	ADS2
P7041853	1142090	COV2G	NEGATIVE	2.6 @COVN	<2.3 @IGML	NEGATIVE	M	2020-05-04 08:12:00	2020-05-04 08:58:00	2020-05-04 20:19:00	ACHEM	ADS2
P7042344	6676844	COV2G	NEGATIVE	2.9 @COVN	NULL	NULL	U	2020-05-04 08:14:00	2020-05-04 14:55:00	2020-05-04 23:34:00	ACHEM	ADSX
P7042407	10024909	COV2G	NEGATIVE	5.5 @COVN	NULL	NULL	E	2020-05-04 08:17:00	2020-05-04 18:39:00	2020-05-04 23:34:00	ACHEM	ADSX
P7042406	1166476	COV2G	NEGATIVE	1.5 @COVN	<2.3 @IGML	NEGATIVE	M	2020-05-04 08:20:00	2020-05-04 11:25:00	2020-05-04 20:19:00	ACHEM	ADS2
P7042485	1201519	COV2G	NEGATIVE	1.9 @COVN	<2.3 @IGML	NEGATIVE	K	2020-05-04 08:20:00	2020-05-04 09:57:00	2020-05-04 20:19:00	ACHEM	ADS2
P7042580	5805168	COV2G	NEGATIVE	2.7 @COVN	2.4 @COVN	NEGATIVE	H	2020-05-04 08:28:00	2020-05-04 15:40:00	2020-05-04 23:34:00	ACHEM	ADSX
P7042497	4079451	COV2G	NEGATIVE	3.4 @COVN	NULL	NULL	M	2020-05-04 08:31:00	2020-05-04 09:08:00	2020-05-04 20:19:00	ACHEM	ADS2
P7042455	10012122	COV2G	NEGATIVE	1.1 @COVN	<2.3 @IGML	NEGATIVE	S	2020-05-04 08:32:00	2020-05-04 12:38:00	2020-05-04 20:19:00	ACHEM	ADS2
P7042561	9428660	COV2G	NEGATIVE	2.8 @COVN	<2.3 @IGML	NEGATIVE	H	2020-05-04 08:33:00	2020-05-04 15:40:00	2020-05-04 23:34:00	ACHEM	ADSX
P7042745	9121313	COV2G	NEGATIVE	6.4 @COVN	<2.3 @IGML	NEGATIVE	G	2020-05-04 08:39:00	2020-05-04 13:28:00	2020-05-04 20:19:00	ACHEM	ADS2
P7042833	7037987	COV2G	NEGATIVE	7.6 @COVN	<2.3 @IGML	NEGATIVE	S	2020-05-04 08:41:00	2020-05-04 12:38:00	2020-05-04 20:19:00	ACHEM	ADS2
P7043807	9012096	COV2G	NEGATIVE	3.0 @COVN	<2.3 @IGML	NEGATIVE	M	2020-05-04 08:43:00	2020-05-04 11:44:00	2020-05-04 20:19:00	ACHEM	ADS2
P7042860	9002346	COV2G	NEGATIVE	2.7 @COVN	<2.3 @IGML	NEGATIVE	G	2020-05-04 08:44:00	2020-05-04 13:28:00	2020-05-04 20:19:00	ACHEM	ADS2
P7042665	5386284	COV2G	NEGATIVE	1.6 @COVN	<2.3 @IGML	NEGATIVE	S	2020-05-04 08:44:00	2020-05-04 12:59:00	2020-05-04 20:19:00	ACHEM	ADS2
P7043132	0882148	COV2G	NEGATIVE	1.3 @COVN	2.8 @COVN	NEGATIVE	M	2020-05-04 08:52:00	2020-05-04 11:30:00	2020-05-04 20:19:00	ACHEM	ADS2
P7043160	5814092	COV2G	POSITIVE	15.5 @COVP	4.0 @COVN	NEGATIVE	G	2020-05-04 09:01:00	2020-05-04 13:28:00	2020-05-04 20:19:00	ACHEM	ADS2
P7041214	5348713	COV2G	NEGATIVE	1.4 @COVN	<2.3 @IGML	NEGATIVE	M	2020-05-04 09:05:00	2020-05-04 09:12:00	2020-05-04 20:19:00	ACHEM	ADS2
P7046240	6704714	COV2G	NEGATIVE	6.9 @COVN	<2.3 @IGML	NEGATIVE	M	2020-05-04 09:07:00	2020-05-04 11:46:00	2020-05-04 20:19:00	ACHEM	ADS2
P7043438	2609464	COV2G	NEGATIVE	2.8 @COVN	<2.3 @IGML	NEGATIVE	S	2020-05-04 09:13:00	2020-05-04 12:39:00	2020-05-04 20:19:00	ACHEM	ADS2
P7043715	1911546	COV2G	NEGATIVE	2.3 @COVN	<2.3 @IGML	NEGATIVE	U	2020-05-04 09:25:00	2020-05-04 15:01:00	2020-05-04 20:19:00	ACHEM	ADS2
P7044120	0732582	COV2G	NEGATIVE	5.2 @COVN	<2.3 @IGML	NEGATIVE	M	2020-05-04 09:25:00	2020-05-04 11:28:00	2020-05-04 20:19:00	ACHEM	ADS2
P7043778	4812545	COV2G	NEGATIVE	2.6 @COVN	<2.3 @IGML	NEGATIVE	G	2020-05-04 09:31:00	2020-05-04 18:37:00	2020-05-04 23:34:00	ACHEM	ADSX
P7043801	5152236	COV2G	NEGATIVE	6.1 @COVN	<2.3 @IGML	NEGATIVE	S	2020-05-04 09:31:00	2020-05-04 15:37:00	2020-05-04 23:34:00	ACHEM	ADSX
P7043863	7219561	COV2G	NEGATIVE	1.5 @COVN	NULL	NULL	U	2020-05-04 09:32:00	2020-05-04 15:00:00	2020-05-04 20:19:00	ACHEM	ADS2
P7044166	4267398	COV2G	NEGATIVE	1.4 @COVN	2.6 @COVN	NEGATIVE	M	2020-05-04 09:33:00	2020-05-04 10:24:00	2020-05-04 20:19:00	ACHEM	ADS2
P7043925	15602346	COV2G	NEGATIVE	2.6 @COVN	2.3 @COVN	NEGATIVE	U	2020-05-04 09:38:00	2020-05-04 18:20:00	2020-05-04 23:34:00	ACHEM	ADSX
P7044721	15660512	COV2G	NEGATIVE	2.6 @COVN	<2.3 @IGML	NEGATIVE	M	2020-05-04 09:41:00	2020-05-04 11:29:00	2020-05-04 20:19:00	ACHEM	ADS2
P7044058	0989867	COV2G	nullus resultarum	nullus resultarum	nullus resultarum	nullus resultarum	S	2020-05-04 09:42:00	NULL	NULL	ACHEM	AC4
P7044742	1210644	COV2G	NEGATIVE	2.5 @COVN	2.7 @COVN	NEGATIVE	M	2020-05-04 09:49:00	2020-05-04 11:43:00	2020-05-04 20:19:00	ACHEM	ADS2
P7044254	5698383	COV2G	NEGATIVE	6.1 @COVN	2.8 @COVN	NEGATIVE	E	2020-05-04 09:53:00	2020-05-04 18:38:00	2020-05-04 23:34:00	ACHEM	ADSX
P7044222	9570366	COV2G	NEGATIVE	7.3 @COVN	4.2 @COVN	NEGATIVE	M	2020-05-04 09:55:00	2020-05-04 10:08:00	2020-05-04 20:19:00	ACHEM	ADS2
P7043975	7275725	COV2G	POSITIVE	17.3 @COVP	2.3 @COVN	NEGATIVE	S	2020-05-04 09:55:00	2020-05-04 17:08:00	2020-05-04 23:34:00	ACHEM	ADSX
P7045115	1003357	COV2G	NEGATIVE	2.8 @COVN	<2.3 @IGML	NEGATIVE	M	2020-05-04 09:59:00	2020-05-04 11:27:00	2020-05-04 20:19:00	ACHEM	ADS2
P7043544	0961397	COV2G	NEGATIVE	0.5 @COVN	<2.3 @IGML	NEGATIVE	S	2020-05-04 10:00:00	2020-05-04 16:24:00	2020-05-04 23:34:00	ACHEM	ADSX
P7044084	1160173	COV2G	NEGATIVE	3.1 @COVN	<2.3 @IGML	NEGATIVE	S	2020-05-04 10:01:00	2020-05-04 17:08:00	2020-05-04 23:34:00	ACHEM	ADSX
P7044405	5593579	COV2G	NEGATIVE	2.2 @COVN	<2.3 @IGML	NEGATIVE	U	2020-05-04 10:03:00	2020-05-04 15:00:00	2020-05-04 20:19:00	ACHEM	ADS2
P7044445	7189993	COV2G	NEGATIVE	2.4 @COVN	2.4 @COVN	NEGATIVE	F	2020-05-04 10:04:00	2020-05-04 18:28:00	2020-05-04 23:34:00	ACHEM	ADSX
P7044407	0860566	COV2G	NEGATIVE	4.3 @COVN	2.4 @COVN	NEGATIVE	S	2020-05-04 10:05:00	2020-05-04 13:54:00	2020-05-04 20:19:00	ACHEM	ADS2
P7044312	15609485	COV2G	NEGATIVE	8.7 @COVN	2.5 @COVN	NEGATIVE	S	2020-05-04 10:06:00	2020-05-04 17:08:00	2020-05-04 23:34:00	ACHEM	ADSX
P7044408	0440628	COV2G	NEGATIVE	0.6 @COVN	<2.3 @IGML	NEGATIVE	M	2020-05-04 10:08:00	2020-05-04 11:25:00	2020-05-04 20:19:00	ACHEM	ADS2
P7044883	14532663	COV2G	NEGATIVE	2.9 @COVN	<2.3 @IGML	NEGATIVE	M	2020-05-04 10:10:00	2020-05-04 11:44:00	2020-05-04 20:19:00	ACHEM	ADS2
P7044425	1017921	COV2G	NEGATIVE	0.9 @COVN	<2.3 @IGML	NEGATIVE	M	2020-05-04 10:11:00	2020-05-04 10:18:00	2020-05-04 20:19:00	ACHEM	ADS2
P7044486	0715857	COV2G	NEGATIVE	2.9 @COVN	2.8 @COVN	NEGATIVE	S	2020-05-04 10:13:00	2020-05-04 16:24:00	2020-05-04 23:34:00	ACHEM	ADSX
P7044302	9738647	COV2G	NEGATIVE	3.8 @COVN	<2.3 @IGML	NEGATIVE	U	2020-05-04 10:17:00	2020-05-04 17:54:00	2020-05-04 23:34:00	ACHEM	ADSX
P7044421	5103616	COV2G	NEGATIVE	3.0 @COVN	<2.3 @IGML	NEGATIVE	S	2020-05-04 10:20:00	2020-05-04 16:33:00	2020-05-04 23:34:00	ACHEM	ADSX
P7044560	15164458	COV2G	NEGATIVE	1.5 @COVN	<2.3 @IGML	NEGATIVE	G	2020-05-04 10:22:00	2020-05-04 18:36:00	2020-05-04 23:34:00	ACHEM	ADSX
P7044911	0357874	COV2G	NEGATIVE	6.7 @COVN	<2.3 @IGML	NEGATIVE	M	2020-05-04 10:22:00	2020-05-04 11:44:00	2020-05-04 20:19:00	ACHEM	ADS2
P7044767	0942496	COV2G	NEGATIVE	3.9 @COVN	<2.3 @IGML	NEGATIVE	S	2020-05-04 10:27:00	2020-05-04 16:24:00	2020-05-04 23:34:00	ACHEM	ADSX
P7044972	1901514	COV2G	NEGATIVE	3.7 @COVN	<2.3 @IGML	NEGATIVE	M	2020-05-04 10:29:00	2020-05-04 11:44:00	2020-05-04 20:19:00	ACHEM	ADS2
P7044904	9692064	COV2G	NEGATIVE	5.2 @COVN	<2.3 @IGML	NEGATIVE	U	2020-05-04 10:30:00	2020-05-04 15:00:00	2020-05-04 20:19:00	ACHEM	ADS2
P7044868	1025177	COV2G	NEGATIVE	2.7 @COVN	4.1 @COVN	NEGATIVE	U	2020-05-04 10:36:00	2020-05-04 18:18:00	2020-05-04 23:34:00	ACHEM	ADSX
P7045553	0883748	COV2G	NEGATIVE	1.9 @COVN	<2.3 @IGML	NEGATIVE	M	2020-05-04 10:46:00	2020-05-04 11:44:00	2020-05-04 20:19:00	ACHEM	ADS2
P7044939	4002670	COV2G	NEGATIVE	3.7 @COVN	2.3 @COVN	NEGATIVE	S	2020-05-04 10:50:00	2020-05-04 17:07:00	2020-05-04 23:34:00	ACHEM	ADSX
P7045036	1231109	COV2G	NEGATIVE	3.2 @COVN	NULL	NULL	M	2020-05-04 10:50:00	2020-05-04 11:25:00	2020-05-04 20:19:00	ACHEM	ADS2
P7045244	6660289	COV2G	POSITIVE	13.4 @COVP	3.2 @COVN	NEGATIVE	E	2020-05-04 10:50:00	2020-05-04 22:46:00	2020-05-05 12:32:00	ACHEM	ADSX
P7045300	7342796	COV2G	NEGATIVE	7.4 @COVN	<2.3 @IGML	NEGATIVE	F	2020-05-04 10:53:00	2020-05-04 18:28:00	2020-05-04 23:34:00	ACHEM	ADSX
P7045580	5706533	COV2G	NEGATIVE	4.1 @COVN	4.5 @COVN	NEGATIVE	M	2020-05-04 10:55:00	2020-05-04 11:27:00	2020-05-04 20:19:00	ACHEM	ADS2
P7044551	4899162	COV2G	NEGATIVE	2.0 @COVN	2.5 @COVN	NEGATIVE	M	2020-05-04 10:55:00	2020-05-04 11:11:00	2020-05-04 20:19:00	ACHEM	ADS2
P7044965	15856863	COV2G	NEGATIVE	3.0 @COVN	<2.3 @IGML	NEGATIVE	M	2020-05-04 10:56:00	2020-05-04 11:26:00	2020-05-04 20:19:00	ACHEM	ADS2
P7045156	10074656	COV2G	POSITIVE	19.7 @COVP	2.4 @COVN	NEGATIVE	U	2020-05-04 10:58:00	2020-05-04 18:20:00	2020-05-04 23:34:00	ACHEM	ADSX
P7045275	9684496	COV2G	NEGATIVE	2.9 @COVN	2.6 @COVN	NEGATIVE	M	2020-05-04 11:00:00	2020-05-04 11:27:00	2020-05-04 20:19:00	ACHEM	ADS2
P7045397	3490171	COV2G	NEGATIVE	2.2 @COVN	<2.3 @IGML	NEGATIVE	S	2020-05-04 11:03:00	2020-05-04 15:38:00	2020-05-04 23:34:00	ACHEM	ADSX
P7045602	0693919	COV2G	NEGATIVE	0.9 @COVN	<2.3 @IGML	NEGATIVE	M	2020-05-04 11:04:00	2020-05-04 11:26:00	2020-05-04 20:19:00	ACHEM	ADS2
P7045312	0607365	COV2G	NEGATIVE	2.2 @COVN	<2.3 @IGML	NEGATIVE	G	2020-05-04 11:08:00	2020-05-04 18:37:00	2020-05-04 23:34:00	ACHEM	ADSX
P7045444	5118881	COV2G	POSITIVE	18.5 @COVP	<2.3 @IGML	NEGATIVE	G	2020-05-04 11:09:00	2020-05-04 18:37:00	2020-05-04 23:35:00	ACHEM	ADSX
P7045434	14920665	COV2G	NEGATIVE	2.3 @COVN	<2.3 @IGML	NEGATIVE	U	2020-05-04 11:10:00	2020-05-04 18:29:00	2020-05-04 23:34:00	ACHEM	ADSX
P7045632	15861675	COV2G	NEGATIVE	4.2 @COVN	<2.3 @IGML	NEGATIVE	U	2020-05-04 11:10:00	2020-05-04 18:28:00	2020-05-04 23:35:00	ACHEM	ADSX
P7047047	4411332	COV2G	NEGATIVE	6.4 @COVN	<2.3 @IGML	NEGATIVE	M	2020-05-04 11:13:00	2020-05-04 12:55:00	2020-05-04 20:19:00	ACHEM	ADS2
P7045725	2012656	COV2G	POSITIVE	47.4 @COVP	3.8 @COVN	NEGATIVE	S	2020-05-04 11:18:00	2020-05-04 15:38:00	2020-05-04 23:35:00	ACHEM	ADSX
P7045859	6609238	COV2G	NEGATIVE	5.5 @COVN	<2.3 @IGML	NEGATIVE	F	2020-05-04 11:23:00	2020-05-04 20:45:00	2020-05-05 12:32:00	ACHEM	ADSX
P7045913	9330120	COV2G	INDETERMINATE	10.5 @COVI	<2.3 @IGML	NEGATIVE	U	2020-05-04 11:24:00	2020-05-04 17:45:00	2020-05-04 23:35:00	ACHEM	ADSX
P7045925	10006894	COV2G	NEGATIVE	2.0 @COVN	<2.3 @IGML	NEGATIVE	B	2020-05-04 11:25:00	2020-05-05 10:10:00	2020-05-06 01:51:00	ACHEM	ADSX
P7046988	15386509	COV2G	NEGATIVE	2.3 @COVN	<2.3 @IGML	NEGATIVE	M	2020-05-04 11:29:00	2020-05-04 12:53:00	2020-05-04 20:19:00	ACHEM	ADS2
P7046136	5065022	COV2G	POSITIVE	78.9 @COVP	3.8 @COVN	NEGATIVE	S	2020-05-04 11:40:00	2020-05-04 17:07:00	2020-05-04 23:35:00	ACHEM	ADSX
P7046334	14847535	COV2G	NEGATIVE	2.6 @COVN	NULL	NULL	N	2020-05-04 11:44:00	2020-05-04 20:44:00	2020-05-05 12:32:00	ACHEM	ADSX
P7046493	15718869	COV2G	NEGATIVE	0.5 @COVN	5.5 @COVN	NEGATIVE	M	2020-05-04 11:45:00	2020-05-04 12:09:00	2020-05-04 20:19:00	ACHEM	ADS2
P7046264	1183407	COV2G	POSITIVE	16.5 @COVP	NULL	NULL	S	2020-05-04 11:45:00	2020-05-04 17:07:00	2020-05-04 23:35:00	ACHEM	ADSX
P7046865	15558096	COV2G	NEGATIVE	2.2 @COVN	<2.3 @IGML	NEGATIVE	M	2020-05-04 11:46:00	2020-05-04 12:53:00	2020-05-04 20:19:00	ACHEM	ADS2
P7046285	0569678	COV2G	NEGATIVE	4.3 @COVN	<2.3 @IGML	NEGATIVE	S	2020-05-04 11:47:00	2020-05-04 17:32:00	2020-05-04 23:35:00	ACHEM	ADSX
P7046345	7152709	COV2G	NEGATIVE	9.7 @COVN	<2.3 @IGML	NEGATIVE	F	2020-05-04 11:48:00	2020-05-04 21:29:00	2020-05-05 12:32:00	ACHEM	ADSX
P7046370	9708009	COV2G	NEGATIVE	1.0 @COVN	NULL	NULL	N	2020-05-04 11:50:00	2020-05-04 20:45:00	2020-05-05 12:32:00	ACHEM	ADSX
P7045152	0761385	COV2G	NEGATIVE	2.2 @COVN	5.0 @COVN	NEGATIVE	M	2020-05-04 11:50:00	2020-05-04 12:20:00	2020-05-04 20:19:00	ACHEM	ADS2
P7046409	TUC1000427	COV2G	NEGATIVE	4.7 @COVN	<2.3 @IGML	NEGATIVE	R	2020-05-04 11:51:00	2020-05-04 16:05:00	2020-05-04 23:35:00	ACHEM	ADSX
P7046438	TUC1000428	COV2G	NEGATIVE	3.9 @COVN	<2.3 @IGML	NEGATIVE	R	2020-05-04 11:52:00	2020-05-04 16:21:00	2020-05-04 23:35:00	ACHEM	ADSX
P7046925	5468579	COV2G	NEGATIVE	1.9 @COVN	<2.3 @IGML	NEGATIVE	M	2020-05-04 11:54:00	2020-05-04 12:34:00	2020-05-04 20:19:00	ACHEM	ADS2
P7046464	8521347	COV2G	NEGATIVE	2.3 @COVN	<2.3 @IGML	NEGATIVE	H	2020-05-04 11:56:00	2020-05-04 20:46:00	2020-05-05 12:32:00	ACHEM	ADSX
P7046391	13613973	COV2G	NEGATIVE	9.6 @COVN	<2.3 @IGML	NEGATIVE	S	2020-05-04 11:57:00	2020-05-04 17:09:00	2020-05-04 23:35:00	ACHEM	ADSX
P7046952	5047427	COV2G	NEGATIVE	5.2 @COVN	2.5 @COVN	NEGATIVE	M	2020-05-04 12:02:00	2020-05-04 12:53:00	2020-05-04 20:19:00	ACHEM	ADS2
P7046520	4444802	COV2G	NEGATIVE	3.6 @COVN	NULL	NULL	S	2020-05-04 12:04:00	2020-05-04 17:32:00	2020-05-04 23:35:00	ACHEM	ADSX
P7045530	8519542	COV2G	NEGATIVE	4.3 @COVN	16.4 @COVP	POSITIVE	M	2020-05-04 12:07:00	2020-05-04 15:37:00	2020-05-04 23:35:00	ACHEM	ADSX
P7046577	3505126	COV2G	POSITIVE	21.8 @COVP	<2.3 @IGML	NEGATIVE	S	2020-05-04 12:10:00	2020-05-04 17:06:00	2020-05-04 23:36:00	ACHEM	ADSX
P7046649	5156282	COV2G	NEGATIVE	2.8 @COVN	<2.3 @IGML	NEGATIVE	U	2020-05-04 12:11:00	2020-05-04 18:29:00	2020-05-04 23:36:00	ACHEM	ADSX
P7047351	0775965	COV2G	NEGATIVE	8.3 @COVN	<2.3 @IGML	NEGATIVE	M	2020-05-04 12:12:00	2020-05-04 13:30:00	2020-05-04 20:19:00	ACHEM	ADS2
P7046746	4986944	COV2G	NEGATIVE	2.4 @COVN	<2.3 @IGML	NEGATIVE	S	2020-05-04 12:20:00	2020-05-04 17:07:00	2020-05-04 23:36:00	ACHEM	ADSX
P7046771	9701130	COV2G	nullus resultarum	nullus resultarum	nullus resultarum	nullus resultarum	M	2020-05-04 12:20:00	NULL	NULL	ACHEM	AC4
P7046751	4292439	COV2G	NEGATIVE	4.2 @COVN	<2.3 @IGML	NEGATIVE	G	2020-05-04 12:23:00	2020-05-04 21:13:00	2020-05-05 12:32:00	ACHEM	ADSX
P7046772	7375289	COV2G	NEGATIVE	4.8 @COVN	<2.3 @IGML	NEGATIVE	G	2020-05-04 12:24:00	2020-05-04 21:13:00	2020-05-05 12:32:00	ACHEM	ADSX
P7046826	1043286	COV2G	NEGATIVE	6.3 @COVN	<2.3 @IGML	NEGATIVE	S	2020-05-04 12:28:00	2020-05-04 15:38:00	2020-05-04 23:36:00	ACHEM	ADSX
P7047354	6656189	COV2G	NEGATIVE	2.1 @COVN	<2.3 @IGML	NEGATIVE	M	2020-05-04 12:37:00	2020-05-04 13:32:00	2020-05-04 20:19:00	ACHEM	ADS2
P7047268	0512257	COV2G	NEGATIVE	1.2 @COVN	<2.3 @IGML	NEGATIVE	M	2020-05-04 12:43:00	2020-05-04 13:31:00	2020-05-04 20:19:00	ACHEM	ADS2
P7046121	14983456	COV2G	NEGATIVE	1.4 @COVN	4.0 @COVN	NEGATIVE	M	2020-05-04 12:44:00	2020-05-04 13:45:00	2020-05-04 20:19:00	ACHEM	ADS2
P7046917	4049354	COV2G	NEGATIVE	6.2 @COVN	<2.3 @IGML	NEGATIVE	S	2020-05-04 12:46:00	2020-05-04 16:51:00	2020-05-04 23:36:00	ACHEM	ADSX
P7047143	7308402	COV2G	NEGATIVE	3.2 @COVN	<2.3 @IGML	NEGATIVE	M	2020-05-04 12:49:00	2020-05-04 16:11:00	2020-05-04 23:36:00	ACHEM	ADSX
P7047052	6669557	COV2G	NEGATIVE	1.7 @COVN	<2.3 @IGML	NEGATIVE	M	2020-05-04 12:55:00	2020-05-04 13:45:00	2020-05-04 20:19:00	ACHEM	ADS2
P7047104	5112516	COV2G	NEGATIVE	2.2 @COVN	<2.3 @IGML	NEGATIVE	S	2020-05-04 12:55:00	2020-05-04 16:50:00	2020-05-04 23:36:00	ACHEM	ADSX
P7047522	4908246	COV2G	NEGATIVE	7.1 @COVN	<2.3 @IGML	NEGATIVE	M	2020-05-04 12:58:00	2020-05-04 16:20:00	2020-05-04 23:36:00	ACHEM	ADSX
P7047161	14813331	COV2G	NEGATIVE	6.7 @COVN	<2.3 @IGML	NEGATIVE	G	2020-05-04 13:03:00	2020-05-04 21:13:00	2020-05-05 12:32:00	ACHEM	ADSX
P7047050	10075154	COV2G	NEGATIVE	4.7 @COVN	<2.3 @IGML	NEGATIVE	S	2020-05-04 13:12:00	2020-05-04 16:50:00	2020-05-04 23:36:00	ACHEM	ADSX
P7047264	7330749	COV2G	NEGATIVE	5.2 @COVN	2.8 @COVN	NEGATIVE	U	2020-05-04 13:14:00	2020-05-04 21:15:00	2020-05-05 12:32:00	ACHEM	ADSX
P7047278	4403584	COV2G	NEGATIVE	1.7 @COVN	<2.3 @IGML	NEGATIVE	M	2020-05-04 13:15:00	2020-05-04 14:18:00	2020-05-04 20:19:00	ACHEM	ADS2
P7047259	1025590	COV2G	NEGATIVE	4.6 @COVN	2.5 @COVN	NEGATIVE	S	2020-05-04 13:17:00	2020-05-04 16:51:00	2020-05-04 23:36:00	ACHEM	ADSX
P7047306	9041850	COV2G	NEGATIVE	2.2 @COVN	<2.3 @IGML	NEGATIVE	G	2020-05-04 13:21:00	2020-05-04 21:18:00	2020-05-05 12:32:00	ACHEM	ADSX
P7047478	7308602	COV2G	POSITIVE	18.3 @COVP	2.3 @COVN	NEGATIVE	M	2020-05-04 13:21:00	2020-05-04 16:20:00	2020-05-04 23:36:00	ACHEM	ADSX
P7047256	0730280	COV2G	NEGATIVE	7.0 @COVN	<2.3 @IGML	NEGATIVE	S	2020-05-04 13:24:00	2020-05-04 16:51:00	2020-05-04 23:36:00	ACHEM	ADSX
P7047556	7384924	COV2G	NEGATIVE	6.0 @COVN	<2.3 @IGML	NEGATIVE	M	2020-05-04 13:29:00	2020-05-04 20:15:00	2020-05-04 20:19:00	ACHEM	ADS2
P7047413	5562281	COV2G	POSITIVE	34.9 @COVP	<2.3 @IGML	NEGATIVE	G	2020-05-04 13:30:00	2020-05-04 21:13:00	2020-05-05 12:32:00	ACHEM	ADSX
P7047396	0848339	COV2G	NEGATIVE	2.1 @COVN	<2.3 @IGML	NEGATIVE	M	2020-05-04 13:31:00	2020-05-04 14:19:00	2020-05-04 20:19:00	ACHEM	ADS2
P7047557	9669739	COV2G	NEGATIVE	2.1 @COVN	NULL	NULL	F	2020-05-04 13:38:00	2020-05-04 20:55:00	2020-05-05 12:33:00	ACHEM	ADSX
P7047595	9815899	COV2G	NEGATIVE	3.6 @COVN	<2.3 @IGML	NEGATIVE	S	2020-05-04 13:42:00	2020-05-04 21:16:00	2020-05-05 12:33:00	ACHEM	ADSX
P7047834	7381886	COV2G	NEGATIVE	2.8 @COVN	<2.3 @IGML	NEGATIVE	M	2020-05-04 13:47:00	2020-05-04 16:20:00	2020-05-04 23:36:00	ACHEM	ADSX
P7047642	4353133	COV2G	NEGATIVE	7.1 @COVN	<2.3 @IGML	NEGATIVE	G	2020-05-04 13:52:00	2020-05-04 22:47:00	2020-05-05 12:33:00	ACHEM	ADSX
P7047743	9842755	COV2G	NEGATIVE	1.8 @COVN	<2.3 @IGML	NEGATIVE	U	2020-05-04 13:55:00	2020-05-04 21:14:00	2020-05-05 12:33:00	ACHEM	ADSX
P7047816	0766436	COV2G	NEGATIVE	3.1 @COVN	<2.3 @IGML	NEGATIVE	M	2020-05-04 13:57:00	2020-05-04 16:20:00	2020-05-04 23:36:00	ACHEM	ADSX
P7047793	4809323	COV2G	INDETERMINATE	10.1 @COVI	NULL	NULL	S	2020-05-04 14:04:00	2020-05-04 21:30:00	2020-05-05 12:33:00	ACHEM	ADSX
P7048275	5733080	COV2G	NEGATIVE	3.8 @COVN	<2.3 @IGML	NEGATIVE	M	2020-05-04 14:05:00	2020-05-04 16:20:00	2020-05-04 23:36:00	ACHEM	ADSX
P7048019	4506303	COV2G	INDETERMINATE	10.9 @COVI	2.5 @COVN	NEGATIVE	S	2020-05-04 14:18:00	2020-05-04 21:16:00	2020-05-05 12:33:00	ACHEM	ADSX
P7049793	0661173	COV2G	NEGATIVE	4.7 @COVN	<2.3 @IGML	NEGATIVE	M	2020-05-04 14:18:00	2020-05-04 17:17:00	2020-05-04 23:36:00	ACHEM	ADSX
P7048076	6869157	COV2G	NEGATIVE	3.1 @COVN	<2.3 @IGML	NEGATIVE	H	2020-05-04 14:20:00	2020-05-04 21:30:00	2020-05-05 12:33:00	ACHEM	ADSX
P7048085	14896694	COV2G	NEGATIVE	5.3 @COVN	<2.3 @IGML	NEGATIVE	H	2020-05-04 14:20:00	2020-05-05 15:52:00	2020-05-06 01:51:00	ACHEM	ADSX
P7048318	5621207	COV2G	POSITIVE	22.3 @COVP	<2.3 @IGML	NEGATIVE	M	2020-05-04 14:24:00	2020-05-04 16:20:00	2020-05-04 23:36:00	ACHEM	ADSX
P7048322	15505326	COV2G	NEGATIVE	5.8 @COVN	NULL	NULL	U	2020-05-04 14:41:00	2020-05-04 21:03:00	2020-05-05 12:33:00	ACHEM	ADSX
P7047999	9007749	COV2G	NEGATIVE	2.8 @COVN	<2.3 @IGML	NEGATIVE	G	2020-05-04 14:42:00	2020-05-04 22:46:00	2020-05-05 12:33:00	ACHEM	ADSX
P7048362	7425323	COV2G	NEGATIVE	5.1 @COVN	2.3 @COVN	NEGATIVE	S	2020-05-04 14:48:00	2020-05-04 21:17:00	2020-05-05 12:33:00	ACHEM	ADSX
P7048406	5592111	COV2G	NEGATIVE	3.5 @COVN	NULL	NULL	S	2020-05-04 14:51:00	2020-05-04 21:16:00	2020-05-05 12:33:00	ACHEM	ADSX
P7048491	14908224	COV2G	INDETERMINATE	10.2 @COVI	<2.3 @IGML	NEGATIVE	H	2020-05-04 14:54:00	2020-05-05 15:51:00	2020-05-06 01:51:00	ACHEM	ADSX
P7048899	4777087	COV2G	NEGATIVE	4.6 @COVN	<2.3 @IGML	NEGATIVE	M	2020-05-04 14:55:00	2020-05-04 16:20:00	2020-05-04 23:36:00	ACHEM	ADSX
P7048343	5589013	COV2G	NEGATIVE	9.5 @COVN	NULL	NULL	M	2020-05-04 14:59:00	2020-05-04 15:44:00	2020-05-04 23:36:00	ACHEM	ADSX
P7048286	0986624	COV2G	NEGATIVE	5.6 @COVN	<2.3 @IGML	NEGATIVE	M	2020-05-04 15:01:00	2020-05-04 16:20:00	2020-05-04 23:36:00	ACHEM	ADSX
P7048527	5156120	COV2G	NEGATIVE	6.7 @COVN	2.8 @COVN	NEGATIVE	S	2020-05-04 15:03:00	2020-05-04 21:15:00	2020-05-05 12:33:00	ACHEM	ADSX
P7048604	TAM527002427	COV2G	NEGATIVE	2.1 @COVN	<2.3 @IGML	NEGATIVE	R	2020-05-04 15:03:00	2020-05-04 22:58:00	2020-05-05 12:33:00	ACHEM	ADSX
P7048924	0564836	COV2G	NEGATIVE	2.9 @COVN	<2.3 @IGML	NEGATIVE	M	2020-05-04 15:05:00	2020-05-04 16:20:00	2020-05-04 23:36:00	ACHEM	ADSX
P7048707	7394025	COV2G	NEGATIVE	3.2 @COVN	<2.3 @IGML	NEGATIVE	E	2020-05-04 15:10:00	2020-05-05 11:02:00	2020-05-06 01:51:00	ACHEM	ADSX
P7048654	7209356	COV2G	NEGATIVE	2.5 @COVN	<2.3 @IGML	NEGATIVE	G	2020-05-04 15:12:00	2020-05-04 22:47:00	2020-05-05 12:33:00	ACHEM	ADSX
P7048755	9281427	COV2G	nullus resultarum	nullus resultarum	nullus resultarum	nullus resultarum	K	2020-05-04 15:14:00	NULL	NULL	ACHEM	AC4
P7048800	TAM102009485	COV2G	NEGATIVE	2.0 @COVN	<2.3 @IGML	NEGATIVE	R	2020-05-04 15:16:00	2020-05-04 22:58:00	2020-05-05 12:33:00	ACHEM	ADSX
P7048942	3425060	COV2G	POSITIVE	91.6 @COVP	<2.3 @IGML	NEGATIVE	M	2020-05-04 15:19:00	2020-05-04 21:05:00	2020-05-05 12:33:00	ACHEM	ADSX
P7046333	15863885	COV2G	NEGATIVE	1.9 @COVN	<2.3 @IGML	NEGATIVE	M	2020-05-04 15:20:00	2020-05-04 15:44:00	2020-05-04 23:35:00	ACHEM	ADSX
P7048903	TAM126007963	COV2G	NEGATIVE	3.4 @COVN	<2.3 @IGML	NEGATIVE	R	2020-05-04 15:26:00	2020-05-04 22:58:00	2020-05-05 12:33:00	ACHEM	ADSX
P7049121	5920043	COV2G	NEGATIVE	3.2 @COVN	<2.3 @IGML	NEGATIVE	H	2020-05-04 15:27:00	2020-05-04 20:05:00	2020-05-05 12:33:00	ACHEM	ADSX
P7048907	6708048	COV2G	NEGATIVE	4.7 @COVN	2.4 @COVN	NEGATIVE	S	2020-05-04 15:30:00	2020-05-04 21:15:00	2020-05-05 12:33:00	ACHEM	ADSX
P7049023	6688004	COV2G	NEGATIVE	4.6 @COVN	<2.3 @IGML	NEGATIVE	M	2020-05-04 15:39:00	2020-05-04 21:05:00	2020-05-05 12:33:00	ACHEM	ADSX
P7049063	6435153	COV2G	NEGATIVE	2.1 @COVN	<2.3 @IGML	NEGATIVE	U	2020-05-04 15:48:00	2020-05-05 16:55:00	2020-05-05 21:35:00	ACHEM	ADSX
P7049656	1140414	COV2G	NEGATIVE	3.8 @COVN	NULL	NULL	M	2020-05-04 15:54:00	2020-05-04 21:05:00	2020-05-05 12:33:00	ACHEM	ADSX
P7049247	12806985	COV2G	NEGATIVE	5.0 @COVN	<2.3 @IGML	NEGATIVE	S	2020-05-04 15:58:00	2020-05-04 21:29:00	2020-05-05 12:33:00	ACHEM	ADSX
P7049345	3552569	COV2G	NEGATIVE	3.5 @COVN	<2.3 @IGML	NEGATIVE	M	2020-05-04 16:02:00	2020-05-04 21:05:00	2020-05-05 12:33:00	ACHEM	ADSX
P7049360	5091109	COV2G	NEGATIVE	2.4 @COVN	<2.3 @IGML	NEGATIVE	U	2020-05-04 16:06:00	2020-05-04 21:41:00	2020-05-05 12:33:00	ACHEM	ADSX
P7049362	9050532	COV2G	NEGATIVE	2.3 @COVN	<2.3 @IGML	NEGATIVE	G	2020-05-04 16:06:00	2020-05-04 22:47:00	2020-05-05 12:33:00	ACHEM	ADSX
P7049355	4383975	COV2G	NEGATIVE	8.1 @COVN	<2.3 @IGML	NEGATIVE	S	2020-05-04 16:07:00	2020-05-04 21:16:00	2020-05-05 12:33:00	ACHEM	ADSX
P7049672	5171706	COV2G	NEGATIVE	2.2 @COVN	<2.3 @IGML	NEGATIVE	M	2020-05-04 16:13:00	2020-05-04 21:05:00	2020-05-05 12:33:00	ACHEM	ADSX
P7049097	3583841	COV2G	NEGATIVE	3.2 @COVN	NULL	NULL	M	2020-05-04 16:15:00	2020-05-04 18:37:00	2020-05-04 23:36:00	ACHEM	ADSX
P7049400	5663961	COV2G	NEGATIVE	1.5 @COVN	<2.3 @IGML	NEGATIVE	M	2020-05-04 16:18:00	2020-05-04 16:29:00	2020-05-04 23:36:00	ACHEM	ADSX
P7048476	15726391	COV2G	NEGATIVE	2.0 @COVN	3.7 @COVN	NEGATIVE	M	2020-05-04 16:21:00	2020-05-04 16:31:00	2020-05-04 23:36:00	ACHEM	ADSX
P7049570	9536796	COV2G	POSITIVE	13.8 @COVP	<2.3 @IGML	NEGATIVE	S	2020-05-04 16:27:00	2020-05-04 21:29:00	2020-05-05 12:33:00	ACHEM	ADSX
P7049682	1015365	COV2G	NEGATIVE	8.7 @COVN	<2.3 @IGML	NEGATIVE	S	2020-05-04 16:38:00	2020-05-04 20:27:00	2020-05-05 12:33:00	ACHEM	ADSX
P7049825	DRE1005097	COV2G	NEGATIVE	4.2 @COVN	<2.3 @IGML	NEGATIVE	R	2020-05-04 16:48:00	2020-05-05 11:56:00	2020-05-06 01:51:00	ACHEM	ADSX
P7049894	3500571	COV2G	NEGATIVE	3.1 @COVN	<2.3 @IGML	NEGATIVE	M	2020-05-04 16:51:00	2020-05-04 20:51:00	2020-05-05 12:33:00	ACHEM	ADSX
P7049918	DRE1005098	COV2G	NEGATIVE	3.6 @COVN	<2.3 @IGML	NEGATIVE	R	2020-05-04 16:59:00	2020-05-05 11:57:00	2020-05-06 01:51:00	ACHEM	ADSX
P704A001	3465055	COV2G	NEGATIVE	2.7 @COVN	<2.3 @IGML	NEGATIVE	F	2020-05-04 17:17:00	2020-05-04 20:55:00	2020-05-05 12:33:00	ACHEM	ADSX
P704A274	5464566	COV2G	NEGATIVE	1.7 @COVN	<2.3 @IGML	NEGATIVE	F	2020-05-04 18:09:00	2020-05-05 10:11:00	2020-05-06 01:51:00	ACHEM	ADSX
P704A472	15864331	COV2G	NEGATIVE	1.2 @COVN	5.1 @COVN	NEGATIVE	U	2020-05-04 20:40:00	2020-05-05 11:02:00	2020-05-06 01:51:00	ACHEM	ADSX
P704B147	4389746	COV2G	POSITIVE	21.7 @COVP	2.7 @COVN	NEGATIVE	M	2020-05-04 23:00:00	2020-05-04 23:08:00	2020-05-05 12:33:00	ACHEM	ADSX
P7052589	5105866	COV2G	NEGATIVE	7.4 @COVN	<2.3 @IGML	NEGATIVE	U	2020-05-04 23:10:00	2020-05-06 07:42:00	2020-05-06 12:13:00	ACHEM	ADSX
P7051736	5301610	COV2G	POSITIVE	13.7 @COVP	<2.3 @IGML	NEGATIVE	M	2020-05-05 07:22:00	2020-05-05 07:35:00	2020-05-06 01:52:00	ACHEM	ADSX
P7051853	7345474	COV2G	NEGATIVE	3.0 @COVN	<2.3 @IGML	NEGATIVE	U	2020-05-05 07:32:00	2020-05-05 16:13:00	2020-05-05 21:35:00	ACHEM	ADSX
P7052137	0620128	COV2G	NEGATIVE	4.2 @COVN	<2.3 @IGML	NEGATIVE	S	2020-05-05 08:00:00	2020-05-05 12:37:00	2020-05-06 01:52:00	ACHEM	ADSX
P7052193	5369304	COV2G	NEGATIVE	1.1 @COVN	8.0 @COVN	NEGATIVE	S	2020-05-05 08:01:00	2020-05-05 13:37:00	2020-05-06 01:52:00	ACHEM	ADSX
P7052209	15646183	COV2G	POSITIVE	15.7 @COVP	<2.3 @IGML	NEGATIVE	M	2020-05-05 08:05:00	2020-05-05 09:12:00	2020-05-06 01:52:00	ACHEM	ADSX
P7052173	9081088	COV2G	NEGATIVE	2.5 @COVN	5.9 @COVN	NEGATIVE	G	2020-05-05 08:05:00	2020-05-05 13:56:00	2020-05-06 01:52:00	ACHEM	ADSX
P7052132	15695261	COV2G	NEGATIVE	8.9 @COVN	<2.3 @IGML	NEGATIVE	M	2020-05-05 08:05:00	2020-05-05 09:11:00	2020-05-06 01:52:00	ACHEM	ADSX
P7052415	7360540	COV2G	NEGATIVE	3.7 @COVN	<2.3 @IGML	NEGATIVE	S	2020-05-05 08:18:00	2020-05-05 13:26:00	2020-05-06 01:52:00	ACHEM	ADSX
P7052554	6928508	COV2G	NEGATIVE	3.7 @COVN	<2.3 @IGML	NEGATIVE	S	2020-05-05 08:21:00	2020-05-05 13:47:00	2020-05-06 01:52:00	ACHEM	ADSX
P7052539	9701572	COV2G	NEGATIVE	1.2 @COVN	<2.3 @IGML	NEGATIVE	U	2020-05-05 08:25:00	2020-05-05 14:49:00	2020-05-06 01:52:00	ACHEM	ADSX
P7052619	4221167	COV2G	NEGATIVE	2.7 @COVN	<2.3 @IGML	NEGATIVE	S	2020-05-05 08:27:00	2020-05-05 13:47:00	2020-05-06 01:52:00	ACHEM	ADSX
P7052684	1050221	COV2G	NEGATIVE	0.3 @COVN	2.5 @COVN	NEGATIVE	U	2020-05-05 08:29:00	2020-05-05 21:45:00	2020-05-06 12:13:00	ACHEM	ADSX
P7052855	7199827	COV2G	NEGATIVE	4.1 @COVN	<2.3 @IGML	NEGATIVE	S	2020-05-05 08:34:00	2020-05-05 13:00:00	2020-05-06 01:52:00	ACHEM	ADSX
P7052550	9647483	COV2G	NEGATIVE	9.9 @COVN	<2.3 @IGML	NEGATIVE	S	2020-05-05 08:34:00	2020-05-05 13:48:00	2020-05-06 01:52:00	ACHEM	ADSX
P7052682	4846889	COV2G	NEGATIVE	5.7 @COVN	<2.3 @IGML	NEGATIVE	S	2020-05-05 08:34:00	2020-05-05 13:26:00	2020-05-06 01:52:00	ACHEM	ADSX
P7052654	0796973	COV2G	NEGATIVE	1.4 @COVN	<2.3 @IGML	NEGATIVE	M	2020-05-05 08:35:00	2020-05-05 10:36:00	2020-05-06 01:52:00	ACHEM	ADSX
P7052781	0680501	COV2G	NEGATIVE	5.5 @COVN	<2.3 @IGML	NEGATIVE	M	2020-05-05 08:45:00	2020-05-05 10:36:00	2020-05-06 01:52:00	ACHEM	ADSX
P7053050	1154613	COV2G	NEGATIVE	1.7 @COVN	<2.3 @IGML	NEGATIVE	S	2020-05-05 08:55:00	2020-05-05 13:26:00	2020-05-06 01:52:00	ACHEM	ADSX
P7053035	7423163	COV2G	POSITIVE	33.9 @COVP	<2.3 @IGML	NEGATIVE	M	2020-05-05 08:58:00	2020-05-05 09:43:00	2020-05-06 01:52:00	ACHEM	ADSX
P7053077	1033207	COV2G	POSITIVE	21.2 @COVP	<2.3 @IGML	NEGATIVE	S	2020-05-05 09:00:00	2020-05-05 13:26:00	2020-05-06 01:53:00	ACHEM	ADSX
P7053467	0269666	COV2G	NEGATIVE	3.1 @COVN	<2.3 @IGML	NEGATIVE	M	2020-05-05 09:00:00	2020-05-05 10:36:00	2020-05-06 01:53:00	ACHEM	ADSX
P7053090	10009368	COV2G	NEGATIVE	2.7 @COVN	<2.3 @IGML	NEGATIVE	M	2020-05-05 09:03:00	2020-05-05 09:43:00	2020-05-06 01:53:00	ACHEM	ADSX
P7053386	15433144	COV2G	NEGATIVE	5.8 @COVN	<2.3 @IGML	NEGATIVE	N	2020-05-05 09:05:00	2020-05-06 13:52:00	2020-05-06 23:04:00	ACHEM	ADSX
P7053109	0533940	COV2G	NEGATIVE	2.5 @COVN	<2.3 @IGML	NEGATIVE	M	2020-05-05 09:06:00	2020-05-05 10:36:00	2020-05-06 01:53:00	ACHEM	ADSX
P7053123	10021400	COV2G	NEGATIVE	1.3 @COVN	<2.3 @IGML	NEGATIVE	M	2020-05-05 09:06:00	2020-05-05 09:43:00	2020-05-06 01:53:00	ACHEM	ADSX
P7053427	9706438	COV2G	NEGATIVE	1.9 @COVN	NULL	NULL	N	2020-05-05 09:07:00	2020-05-05 15:59:00	2020-05-05 21:35:00	ACHEM	ADSX
P7053403	5201695	COV2G	NEGATIVE	1.7 @COVN	<2.3 @IGML	NEGATIVE	M	2020-05-05 09:14:00	2020-05-05 10:36:00	2020-05-06 01:53:00	ACHEM	ADSX
P7053652	0939558	COV2G	NEGATIVE	2.6 @COVN	<2.3 @IGML	NEGATIVE	M	2020-05-05 09:21:00	2020-05-05 11:58:00	2020-05-06 01:53:00	ACHEM	ADSX
P7053689	4853130	COV2G	NEGATIVE	1.3 @COVN	NULL	NULL	E	2020-05-05 09:23:00	2020-05-05 19:20:00	2020-05-06 12:13:00	ACHEM	ADSX
P7053851	15503398	COV2G	NEGATIVE	2.6 @COVN	<2.3 @IGML	NEGATIVE	H	2020-05-05 09:28:00	2020-05-05 15:50:00	2020-05-06 01:53:00	ACHEM	ADSX
P7053645	15586943	COV2G	NEGATIVE	1.9 @COVN	<2.3 @IGML	NEGATIVE	G	2020-05-05 09:28:00	2020-05-05 13:56:00	2020-05-06 01:53:00	ACHEM	ADSX
P7053834	9649500	COV2G	NEGATIVE	6.3 @COVN	2.8 @COVN	NEGATIVE	N	2020-05-05 09:29:00	2020-05-05 15:59:00	2020-05-05 21:35:00	ACHEM	ADSX
P7054637	15863402	COV2G	NEGATIVE	5.1 @COVN	<2.3 @IGML	NEGATIVE	N	2020-05-05 09:30:00	2020-05-05 15:59:00	2020-05-05 21:35:00	ACHEM	ADSX
P7053812	3507863	COV2G	NEGATIVE	2.2 @COVN	<2.3 @IGML	NEGATIVE	M	2020-05-05 09:30:00	2020-05-05 10:22:00	2020-05-06 01:53:00	ACHEM	ADSX
P7055376	7347423	COV2G	NEGATIVE	3.0 @COVN	4.4 @COVN	NEGATIVE	U	2020-05-05 09:30:00	2020-05-05 16:54:00	2020-05-05 21:35:00	ACHEM	ADSX
P7054055	7229232	COV2G	NEGATIVE	6.9 @COVN	<2.3 @IGML	NEGATIVE	U	2020-05-05 09:38:00	2020-05-05 16:12:00	2020-05-05 21:35:00	ACHEM	ADSX
P7055140	4970468	COV2G	POSITIVE	13.8 @COVP	4.4 @COVN	NEGATIVE	M	2020-05-05 09:43:00	2020-05-05 11:58:00	2020-05-06 01:54:00	ACHEM	ADSX
P7054199	7362996	COV2G	nullus resultarum	nullus resultarum	nullus resultarum	nullus resultarum	U	2020-05-05 09:46:00	NULL	NULL	ACHEM	AC4
P7054162	14903165	COV2G	NEGATIVE	8.6 @COVN	NULL	NULL	S	2020-05-05 09:48:00	2020-05-05 15:34:00	2020-05-05 21:35:00	ACHEM	ADSX
P7054174	5436847	COV2G	NEGATIVE	4.1 @COVN	<2.3 @IGML	NEGATIVE	S	2020-05-05 09:48:00	2020-05-05 16:00:00	2020-05-05 21:35:00	ACHEM	ADSX
P7054467	15597982	COV2G	POSITIVE	17.8 @COVP	<2.3 @IGML	NEGATIVE	C	2020-05-05 09:55:00	2020-05-05 11:46:00	2020-05-06 01:53:00	ACHEM	ADSX
P7054732	6740244	COV2G	POSITIVE	12.2 @COVP	<2.3 @IGML	NEGATIVE	M	2020-05-05 09:56:00	2020-05-05 11:58:00	2020-05-06 01:53:00	ACHEM	ADSX
P7055460	5403345	COV2G	NEGATIVE	1.4 @COVN	2.4 @COVN	NEGATIVE	U	2020-05-05 09:56:00	2020-05-05 16:54:00	2020-05-05 21:35:00	ACHEM	ADSX
P7054421	9452066	COV2G	nullus resultarum	nullus resultarum	nullus resultarum	nullus resultarum	M	2020-05-05 09:58:00	NULL	NULL	ACHEM	AC4
P7054318	9098410	COV2G	NEGATIVE	2.4 @COVN	4.9 @COVN	NEGATIVE	G	2020-05-05 10:05:00	2020-05-05 19:18:00	2020-05-06 12:13:00	ACHEM	ADSX
P7054535	0421101	COV2G	NEGATIVE	1.5 @COVN	<2.3 @IGML	NEGATIVE	H	2020-05-05 10:05:00	2020-05-05 15:50:00	2020-05-06 01:53:00	ACHEM	ADSX
P7054232	0826236	COV2G	NEGATIVE	7.6 @COVN	<2.3 @IGML	NEGATIVE	S	2020-05-05 10:07:00	2020-05-05 17:36:00	2020-05-05 21:35:00	ACHEM	ADSX
P7054659	0658974	COV2G	NEGATIVE	7.0 @COVN	<2.3 @IGML	NEGATIVE	M	2020-05-05 10:08:00	2020-05-05 11:46:00	2020-05-06 01:53:00	ACHEM	ADSX
P7052389	0895993	COV2G	NEGATIVE	2.2 @COVN	<2.3 @IGML	NEGATIVE	M	2020-05-05 10:11:00	2020-05-05 10:56:00	2020-05-06 01:52:00	ACHEM	ADSX
P7054752	9976781	COV2G	NEGATIVE	1.7 @COVN	<2.3 @IGML	NEGATIVE	M	2020-05-05 10:12:00	2020-05-05 11:58:00	2020-05-06 01:53:00	ACHEM	ADSX
P7054548	5776784	COV2G	NEGATIVE	4.9 @COVN	<2.3 @IGML	NEGATIVE	S	2020-05-05 10:12:00	2020-05-05 15:53:00	2020-05-06 01:53:00	ACHEM	ADSX
P7054623	0004133	COV2G	NEGATIVE	4.9 @COVN	<2.3 @IGML	NEGATIVE	S	2020-05-05 10:13:00	2020-05-05 16:00:00	2020-05-06 01:53:00	ACHEM	ADSX
P7054580	8805360	COV2G	NEGATIVE	6.9 @COVN	<2.3 @IGML	NEGATIVE	H	2020-05-05 10:15:00	2020-05-05 15:52:00	2020-05-06 01:53:00	ACHEM	ADSX
P7054194	1179827	COV2G	NEGATIVE	8.9 @COVN	<2.3 @IGML	NEGATIVE	M	2020-05-05 10:17:00	2020-05-05 10:54:00	2020-05-06 01:53:00	ACHEM	ADSX
P7054891	0107753	COV2G	NEGATIVE	6.8 @COVN	<2.3 @IGML	NEGATIVE	F	2020-05-05 10:19:00	2020-05-05 17:03:00	2020-05-05 21:35:00	ACHEM	ADSX
P7055276	7081149	COV2G	NEGATIVE	5.7 @COVN	<2.3 @IGML	NEGATIVE	H	2020-05-05 10:20:00	2020-05-05 15:51:00	2020-05-06 01:54:00	ACHEM	ADSX
P7054842	4851848	COV2G	INDETERMINATE	11.1 @COVI	<2.3 @IGML	NEGATIVE	S	2020-05-05 10:22:00	2020-05-05 17:36:00	2020-05-05 21:35:00	ACHEM	ADSX
P7054357	0899223	COV2G	NEGATIVE	2.3 @COVN	<2.3 @IGML	NEGATIVE	M	2020-05-05 10:22:00	2020-05-05 11:59:00	2020-05-06 01:53:00	ACHEM	ADSX
P7055278	7107955	COV2G	NEGATIVE	3.8 @COVN	<2.3 @IGML	NEGATIVE	H	2020-05-05 10:30:00	2020-05-05 15:51:00	2020-05-05 21:35:00	ACHEM	ADSX
P7054995	15615457	COV2G	NEGATIVE	3.2 @COVN	2.5 @COVN	NEGATIVE	U	2020-05-05 10:33:00	2020-05-05 16:57:00	2020-05-05 21:35:00	ACHEM	ADSX
P7055138	8802084	COV2G	NEGATIVE	2.7 @COVN	<2.3 @IGML	NEGATIVE	S	2020-05-05 10:35:00	2020-05-05 16:00:00	2020-05-06 01:53:00	ACHEM	ADSX
P7055130	9793408	COV2G	NEGATIVE	1.8 @COVN	<2.3 @IGML	NEGATIVE	U	2020-05-05 10:37:00	2020-05-05 16:58:00	2020-05-05 21:35:00	ACHEM	ADSX
P7055255	15428878	COV2G	NEGATIVE	3.9 @COVN	<2.3 @IGML	NEGATIVE	U	2020-05-05 10:39:00	2020-05-05 16:12:00	2020-05-05 21:35:00	ACHEM	ADSX
P7055279	0861750	COV2G	NEGATIVE	4.3 @COVN	<2.3 @IGML	NEGATIVE	H	2020-05-05 10:40:00	2020-05-05 15:51:00	2020-05-06 01:54:00	ACHEM	ADSX
P7054351	1107118	COV2G	POSITIVE	25.6 @COVP	<2.3 @IGML	NEGATIVE	M	2020-05-05 10:41:00	2020-05-05 11:54:00	2020-05-06 01:53:00	ACHEM	ADSX
P7055302	1193282	COV2G	NEGATIVE	3.7 @COVN	<2.3 @IGML	NEGATIVE	U	2020-05-05 10:43:00	2020-05-05 16:13:00	2020-05-05 21:35:00	ACHEM	ADSX
P7055219	5921086	COV2G	NEGATIVE	0.7 @COVN	2.3 @COVN	NEGATIVE	S	2020-05-05 10:46:00	2020-05-05 17:38:00	2020-05-05 21:35:00	ACHEM	ADSX
P7055412	1020947	COV2G	NEGATIVE	5.0 @COVN	<2.3 @IGML	NEGATIVE	U	2020-05-05 10:50:00	2020-05-05 16:13:00	2020-05-05 21:35:00	ACHEM	ADSX
P7055415	4181675	COV2G	NEGATIVE	0.5 @COVN	<2.3 @IGML	NEGATIVE	G	2020-05-05 10:50:00	2020-05-05 19:18:00	2020-05-06 12:13:00	ACHEM	ADSX
P7056945	10032216	COV2G	NEGATIVE	7.2 @COVN	5.4 @COVN	NEGATIVE	M	2020-05-05 10:51:00	2020-05-05 13:22:00	2020-05-06 01:54:00	ACHEM	ADSX
P7055389	0938401	COV2G	NEGATIVE	1.7 @COVN	<2.3 @IGML	NEGATIVE	S	2020-05-05 10:55:00	2020-05-05 16:00:00	2020-05-06 01:54:00	ACHEM	ADSX
P7055407	5202382	COV2G	NEGATIVE	5.7 @COVN	<2.3 @IGML	NEGATIVE	S	2020-05-05 11:00:00	2020-05-05 17:37:00	2020-05-05 21:35:00	ACHEM	ADSX
P7055486	6442439	COV2G	NEGATIVE	2.5 @COVN	<2.3 @IGML	NEGATIVE	F	2020-05-05 11:00:00	2020-05-05 17:03:00	2020-05-05 21:35:00	ACHEM	ADSX
P7055640	4095384	COV2G	NEGATIVE	1.2 @COVN	2.3 @COVN	NEGATIVE	H	2020-05-05 11:02:00	2020-05-05 21:44:00	2020-05-06 12:13:00	ACHEM	ADSX
P7055494	9030978	COV2G	NEGATIVE	2.8 @COVN	5.4 @COVN	NEGATIVE	G	2020-05-05 11:05:00	2020-05-05 16:17:00	2020-05-05 21:35:00	ACHEM	ADSX
P7057459	5668745	COV2G	NEGATIVE	3.4 @COVN	<2.3 @IGML	NEGATIVE	M	2020-05-05 11:05:00	2020-05-05 13:22:00	2020-05-06 01:54:00	ACHEM	ADSX
P7055661	7298948	COV2G	NEGATIVE	4.8 @COVN	<2.3 @IGML	NEGATIVE	G	2020-05-05 11:06:00	2020-05-05 19:18:00	2020-05-06 12:13:00	ACHEM	ADSX
P7055721	7361721	COV2G	NEGATIVE	1.8 @COVN	<2.3 @IGML	NEGATIVE	E	2020-05-05 11:07:00	2020-05-05 23:27:00	2020-05-06 12:13:00	ACHEM	ADSX
P7056491	0914484	COV2G	NEGATIVE	5.3 @COVN	3.3 @COVN	NEGATIVE	M	2020-05-05 11:08:00	2020-05-05 15:21:00	2020-05-06 01:54:00	ACHEM	ADSX
P7055365	4235717	COV2G	NEGATIVE	1.0 @COVN	3.8 @COVN	NEGATIVE	M	2020-05-05 11:12:00	2020-05-05 12:53:00	2020-05-06 01:54:00	ACHEM	ADSX
P7055826	1214063	COV2G	NEGATIVE	7.3 @COVN	<2.3 @IGML	NEGATIVE	M	2020-05-05 11:13:00	2020-05-05 15:53:00	2020-05-06 01:54:00	ACHEM	ADSX
P7055870	9751970	COV2G	NEGATIVE	3.0 @COVN	<2.3 @IGML	NEGATIVE	N	2020-05-05 11:14:00	2020-05-05 21:21:00	2020-05-06 12:13:00	ACHEM	ADSX
P7053514	8510901	COV2G	NEGATIVE	0.9 @COVN	3.5 @COVN	NEGATIVE	S	2020-05-05 11:19:00	2020-05-05 15:53:00	2020-05-05 21:35:00	ACHEM	ADSX
P7055797	0989867	COV2G	NEGATIVE	2.0 @COVN	<2.3 @IGML	NEGATIVE	S	2020-05-05 11:20:00	2020-05-05 17:36:00	2020-05-05 21:36:00	ACHEM	ADSX
P7055970	9756839	COV2G	NEGATIVE	1.4 @COVN	2.3 @COVN	NEGATIVE	F	2020-05-05 11:20:00	2020-05-05 21:22:00	2020-05-06 12:13:00	ACHEM	ADSX
P7055985	4641495	COV2G	POSITIVE	25.8 @COVP	<2.3 @IGML	NEGATIVE	S	2020-05-05 11:23:00	2020-05-05 16:01:00	2020-05-06 01:54:00	ACHEM	ADSX
P7055816	7459060	COV2G	NEGATIVE	2.6 @COVN	<2.3 @IGML	NEGATIVE	M	2020-05-05 11:23:00	2020-05-05 12:58:00	2020-05-06 01:54:00	ACHEM	ADSX
P7056834	15011104	COV2G	NEGATIVE	1.2 @COVN	<2.3 @IGML	NEGATIVE	M	2020-05-05 11:23:00	2020-05-05 12:53:00	2020-05-06 01:54:00	ACHEM	ADSX
P7056056	4713677	COV2G	nullus resultarum	nullus resultarum	nullus resultarum	nullus resultarum	U	2020-05-05 11:26:00	NULL	NULL	ACHEM	AC4
P7056131	7357204	COV2G	NEGATIVE	2.8 @COVN	<2.3 @IGML	NEGATIVE	G	2020-05-05 11:30:00	2020-05-05 19:18:00	2020-05-06 12:13:00	ACHEM	ADSX
P7056252	0717514	COV2G	NEGATIVE	0.6 @COVN	2.4 @COVN	NEGATIVE	M	2020-05-05 11:30:00	2020-05-05 11:43:00	2020-05-06 01:54:00	ACHEM	ADSX
P7056068	7247690	COV2G	NEGATIVE	2.7 @COVN	<2.3 @IGML	NEGATIVE	S	2020-05-05 11:32:00	2020-05-05 19:09:00	2020-05-06 12:13:00	ACHEM	ADSX
P7056067	4874723	COV2G	NEGATIVE	2.5 @COVN	NULL	NULL	E	2020-05-05 11:33:00	2020-05-05 23:25:00	2020-05-06 12:13:00	ACHEM	ADSX
P7056230	7096216	COV2G	NEGATIVE	2.4 @COVN	<2.3 @IGML	NEGATIVE	H	2020-05-05 11:33:00	2020-05-05 20:56:00	2020-05-06 12:13:00	ACHEM	ADSX
P7055961	9514443	COV2G	POSITIVE	12.9 @COVP	<2.3 @IGML	NEGATIVE	M	2020-05-05 11:36:00	2020-05-05 12:52:00	2020-05-06 01:54:00	ACHEM	ADSX
P7056182	9562798	COV2G	NEGATIVE	1.3 @COVN	NULL	NULL	N	2020-05-05 11:40:00	2020-05-05 21:25:00	2020-05-06 12:13:00	ACHEM	ADSX
P7056359	15573274	COV2G	NEGATIVE	4.9 @COVN	<2.3 @IGML	NEGATIVE	M	2020-05-05 11:41:00	2020-05-05 15:20:00	2020-05-06 01:54:00	ACHEM	ADSX
P7054830	4066947	COV2G	NEGATIVE	9.0 @COVN	<2.3 @IGML	NEGATIVE	M	2020-05-05 11:41:00	2020-05-05 11:54:00	2020-05-06 01:53:00	ACHEM	ADSX
P7056235	1184509	COV2G	NEGATIVE	1.5 @COVN	<2.3 @IGML	NEGATIVE	M	2020-05-05 11:45:00	2020-05-05 12:08:00	2020-05-06 01:54:00	ACHEM	ADSX
P7056028	9641153	COV2G	NEGATIVE	6.0 @COVN	<2.3 @IGML	NEGATIVE	M	2020-05-05 11:48:00	2020-05-05 12:53:00	2020-05-06 01:54:00	ACHEM	ADSX
P7056289	0712960	COV2G	NEGATIVE	2.9 @COVN	<2.3 @IGML	NEGATIVE	M	2020-05-05 11:50:00	2020-05-05 12:53:00	2020-05-06 01:54:00	ACHEM	ADSX
P7056496	0646717	COV2G	NEGATIVE	3.5 @COVN	<2.3 @IGML	NEGATIVE	M	2020-05-05 11:59:00	2020-05-05 13:04:00	2020-05-06 01:54:00	ACHEM	ADSX
P7056647	4118124	COV2G	NEGATIVE	1.2 @COVN	<2.3 @IGML	NEGATIVE	G	2020-05-05 12:00:00	2020-05-05 20:23:00	2020-05-06 12:13:00	ACHEM	ADSX
P7056509	0999662	COV2G	NEGATIVE	4.2 @COVN	<2.3 @IGML	NEGATIVE	M	2020-05-05 12:10:00	2020-05-05 15:20:00	2020-05-06 01:54:00	ACHEM	ADSX
P7057005	4529432	COV2G	NEGATIVE	2.6 @COVN	2.4 @COVN	NEGATIVE	U	2020-05-05 12:23:00	2020-05-05 20:22:00	2020-05-06 12:13:00	ACHEM	ADSX
P7057036	2614159	COV2G	NEGATIVE	5.4 @COVN	<2.3 @IGML	NEGATIVE	S	2020-05-05 12:30:00	2020-05-05 16:00:00	2020-05-06 01:54:00	ACHEM	ADSX
P7056888	5091966	COV2G	NEGATIVE	1.7 @COVN	<2.3 @IGML	NEGATIVE	M	2020-05-05 12:30:00	2020-05-05 13:01:00	2020-05-06 01:54:00	ACHEM	ADSX
P7057082	5050290	COV2G	NEGATIVE	2.0 @COVN	<2.3 @IGML	NEGATIVE	S	2020-05-05 12:35:00	2020-05-05 17:16:00	2020-05-05 21:36:00	ACHEM	ADSX
P7057085	4254648	COV2G	NEGATIVE	4.6 @COVN	<2.3 @IGML	NEGATIVE	M	2020-05-05 12:36:00	2020-05-05 13:53:00	2020-05-06 01:54:00	ACHEM	ADSX
P7057181	5120395	COV2G	NEGATIVE	1.8 @COVN	3.9 @COVN	NEGATIVE	M	2020-05-05 12:38:00	2020-05-05 15:20:00	2020-05-06 01:54:00	ACHEM	ADSX
P7057141	9274367	COV2G	NEGATIVE	5.1 @COVN	<2.3 @IGML	NEGATIVE	S	2020-05-05 12:41:00	2020-05-05 16:00:00	2020-05-06 01:54:00	ACHEM	ADSX
P7057192	7371681	COV2G	NEGATIVE	7.9 @COVN	2.7 @COVN	NEGATIVE	S	2020-05-05 12:46:00	2020-05-05 17:16:00	2020-05-05 21:36:00	ACHEM	ADSX
P7057172	3550115	COV2G	NEGATIVE	1.2 @COVN	<2.3 @IGML	NEGATIVE	S	2020-05-05 12:50:00	2020-05-05 17:16:00	2020-05-05 21:36:00	ACHEM	ADSX
P7057258	7337317	COV2G	NEGATIVE	1.9 @COVN	NULL	NULL	U	2020-05-05 12:52:00	2020-05-05 17:15:00	2020-05-05 21:36:00	ACHEM	ADSX
P7057608	4470557	COV2G	NEGATIVE	4.9 @COVN	<2.3 @IGML	NEGATIVE	M	2020-05-05 12:54:00	2020-05-05 13:45:00	2020-05-06 01:54:00	ACHEM	ADSX
P7057297	4152164	COV2G	NEGATIVE	1.8 @COVN	<2.3 @IGML	NEGATIVE	G	2020-05-05 13:00:00	2020-05-05 19:19:00	2020-05-06 12:13:00	ACHEM	ADSX
P7057381	14834645	COV2G	NEGATIVE	2.5 @COVN	NULL	NULL	N	2020-05-05 13:00:00	2020-05-05 21:26:00	2020-05-06 12:14:00	ACHEM	ADSX
P7057847	5334004	COV2G	NEGATIVE	2.8 @COVN	<2.3 @IGML	NEGATIVE	M	2020-05-05 13:00:00	2020-05-05 13:45:00	2020-05-06 01:54:00	ACHEM	ADSX
P7057407	6436529	COV2G	NEGATIVE	8.4 @COVN	NULL	NULL	N	2020-05-05 13:05:00	2020-05-06 09:38:00	2020-05-06 17:09:00	ACHEM	ADSX
P7057349	0657034	COV2G	NEGATIVE	1.0 @COVN	<2.3 @IGML	NEGATIVE	S	2020-05-05 13:05:00	2020-05-05 18:52:00	2020-05-06 12:14:00	ACHEM	ADSX
P7058217	5188063	COV2G	NEGATIVE	3.2 @COVN	<2.3 @IGML	NEGATIVE	S	2020-05-05 13:07:00	2020-05-05 16:53:00	2020-05-05 21:36:00	ACHEM	ADSX
P7057417	15570888	COV2G	NEGATIVE	3.5 @COVN	<2.3 @IGML	NEGATIVE	U	2020-05-05 13:09:00	2020-05-05 16:54:00	2020-05-05 21:36:00	ACHEM	ADSX
P7057452	10100078	COV2G	NEGATIVE	1.3 @COVN	NULL	NULL	N	2020-05-05 13:09:00	2020-05-05 21:26:00	2020-05-06 12:14:00	ACHEM	ADSX
P7056255	4077150	COV2G	NEGATIVE	9.6 @COVN	<2.3 @IGML	NEGATIVE	M	2020-05-05 13:10:00	2020-05-05 13:53:00	2020-05-06 01:54:00	ACHEM	ADSX
P7057478	9661165	COV2G	NEGATIVE	3.0 @COVN	3.0 @COVN	NEGATIVE	A	2020-05-05 13:12:00	2020-05-06 09:38:00	2020-05-06 17:10:00	ACHEM	ADSX
P7057429	1068508	COV2G	NEGATIVE	0.7 @COVN	<2.3 @IGML	NEGATIVE	S	2020-05-05 13:13:00	2020-05-05 18:53:00	2020-05-06 12:14:00	ACHEM	ADSX
P7057284	0561953	COV2G	NEGATIVE	1.0 @COVN	2.7 @COVN	NEGATIVE	M	2020-05-05 13:15:00	2020-05-05 16:53:00	2020-05-05 21:36:00	ACHEM	ADSX
P7058541	0926799	COV2G	NEGATIVE	1.8 @COVN	<2.3 @IGML	NEGATIVE	M	2020-05-05 13:23:00	2020-05-05 16:33:00	2020-05-05 21:36:00	ACHEM	ADSX
P7057580	9890139	COV2G	POSITIVE	22.0 @COVP	<2.3 @IGML	NEGATIVE	F	2020-05-05 13:25:00	2020-05-05 21:22:00	2020-05-06 12:14:00	ACHEM	ADSX
P7058305	0125264	COV2G	NEGATIVE	1.1 @COVN	3.1 @COVN	NEGATIVE	M	2020-05-05 13:29:00	2020-05-05 16:56:00	2020-05-05 21:36:00	ACHEM	ADSX
P7057684	9417840	COV2G	NEGATIVE	1.8 @COVN	<2.3 @IGML	NEGATIVE	U	2020-05-05 13:35:00	2020-05-05 21:44:00	2020-05-06 12:14:00	ACHEM	ADSX
P7057436	9565924	COV2G	NEGATIVE	3.8 @COVN	<2.3 @IGML	NEGATIVE	M	2020-05-05 13:35:00	2020-05-05 16:32:00	2020-05-05 21:36:00	ACHEM	ADSX
P7057664	0918626	COV2G	NEGATIVE	1.4 @COVN	<2.3 @IGML	NEGATIVE	S	2020-05-05 13:40:00	2020-05-05 18:52:00	2020-05-06 12:14:00	ACHEM	ADSX
P7058109	9279282	COV2G	NEGATIVE	1.2 @COVN	<2.3 @IGML	NEGATIVE	M	2020-05-05 13:40:00	2020-05-05 16:33:00	2020-05-05 21:36:00	ACHEM	ADSX
P7057822	3480601	COV2G	NEGATIVE	0.9 @COVN	<2.3 @IGML	NEGATIVE	F	2020-05-05 13:42:00	2020-05-05 21:22:00	2020-05-06 12:14:00	ACHEM	ADSX
P7057790	4996626	COV2G	NEGATIVE	1.5 @COVN	<2.3 @IGML	NEGATIVE	S	2020-05-05 13:49:00	2020-05-05 18:52:00	2020-05-06 12:14:00	ACHEM	ADSX
P7057867	6622026	COV2G	NEGATIVE	2.7 @COVN	<2.3 @IGML	NEGATIVE	G	2020-05-05 13:50:00	2020-05-05 20:23:00	2020-05-06 12:14:00	ACHEM	ADSX
P7057866	5064879	COV2G	NEGATIVE	1.7 @COVN	<2.3 @IGML	NEGATIVE	S	2020-05-05 13:52:00	2020-05-05 18:53:00	2020-05-06 12:14:00	ACHEM	ADSX
P7055340	15407889	COV2G	NEGATIVE	1.9 @COVN	3.0 @COVN	NEGATIVE	M	2020-05-05 13:57:00	2020-05-05 16:57:00	2020-05-05 21:35:00	ACHEM	ADSX
P7058138	0556897	COV2G	NEGATIVE	1.6 @COVN	2.5 @COVN	NEGATIVE	M	2020-05-05 14:04:00	2020-05-05 16:35:00	2020-05-05 21:36:00	ACHEM	ADSX
P7057976	9738400	COV2G	NEGATIVE	0.6 @COVN	NULL	NULL	U	2020-05-05 14:07:00	2020-05-05 21:46:00	2020-05-06 12:14:00	ACHEM	ADSX
P7058628	0392042	COV2G	NEGATIVE	3.4 @COVN	2.6 @COVN	NEGATIVE	M	2020-05-05 14:17:00	2020-05-05 16:33:00	2020-05-05 21:36:00	ACHEM	ADSX
P7058231	5561386	COV2G	NEGATIVE	2.4 @COVN	<2.3 @IGML	NEGATIVE	S	2020-05-05 14:20:00	2020-05-05 21:42:00	2020-05-06 12:14:00	ACHEM	ADSX
P7058225	6440276	COV2G	NEGATIVE	2.0 @COVN	2.3 @COVN	NEGATIVE	F	2020-05-05 14:22:00	2020-05-05 21:27:00	2020-05-06 12:14:00	ACHEM	ADSX
P7058632	0669121	COV2G	NEGATIVE	4.2 @COVN	NULL	NULL	M	2020-05-05 14:23:00	2020-05-05 16:15:00	2020-05-06 01:55:00	ACHEM	ADSX
P7058370	7189993	COV2G	nullus resultarum	nullus resultarum	nullus resultarum	nullus resultarum	F	2020-05-05 14:27:00	NULL	NULL	ACHEM	AC4
P7058381	7342796	COV2G	nullus resultarum	nullus resultarum	nullus resultarum	nullus resultarum	F	2020-05-05 14:28:00	NULL	NULL	ACHEM	AC4
P7058323	6424686	COV2G	NEGATIVE	0.6 @COVN	<2.3 @IGML	NEGATIVE	U	2020-05-05 14:28:00	2020-05-05 21:46:00	2020-05-06 12:14:00	ACHEM	ADSX
P7058392	7152709	COV2G	nullus resultarum	nullus resultarum	nullus resultarum	nullus resultarum	F	2020-05-05 14:29:00	NULL	NULL	ACHEM	AC4
P705B436	1257899	COV2G	NEGATIVE	2.6 @COVN	<2.3 @IGML	NEGATIVE	M	2020-05-05 14:30:00	2020-05-05 22:51:00	2020-05-06 12:16:00	ACHEM	ADSX
P7058356	0417107	COV2G	POSITIVE	21.7 @COVP	<2.3 @IGML	NEGATIVE	M	2020-05-05 14:35:00	2020-05-05 16:56:00	2020-05-05 21:36:00	ACHEM	ADSX
P7058446	10059689	COV2G	POSITIVE	15.1 @COVP	<2.3 @IGML	NEGATIVE	S	2020-05-05 14:39:00	2020-05-05 21:10:00	2020-05-06 12:14:00	ACHEM	ADSX
P7058605	5403181	COV2G	nullus resultarum	nullus resultarum	nullus resultarum	nullus resultarum	M	2020-05-05 14:45:00	NULL	NULL	ACHEM	AC4
P7058389	0528631	COV2G	NEGATIVE	6.8 @COVN	4.0 @COVN	NEGATIVE	M	2020-05-05 14:46:00	2020-05-05 16:56:00	2020-05-05 21:36:00	ACHEM	ADSX
P7058679	TAM524008000	COV2G	NEGATIVE	0.4 @COVN	<2.3 @IGML	NEGATIVE	R	2020-05-05 14:50:00	2020-05-05 23:04:00	2020-05-06 12:14:00	ACHEM	ADSX
P7058671	10053673	COV2G	NEGATIVE	1.0 @COVN	NULL	NULL	N	2020-05-05 14:51:00	2020-05-05 21:25:00	2020-05-06 12:14:00	ACHEM	ADSX
P7052595	4716096	COV2G	NEGATIVE	4.5 @COVN	<2.3 @IGML	NEGATIVE	M	2020-05-05 14:54:00	2020-05-05 15:39:00	2020-05-06 01:52:00	ACHEM	ADSX
P7058566	9517160	COV2G	NEGATIVE	2.4 @COVN	<2.3 @IGML	NEGATIVE	S	2020-05-05 14:56:00	2020-05-05 21:42:00	2020-05-06 12:14:00	ACHEM	ADSX
P7058304	5694103	COV2G	POSITIVE	21.6 @COVP	<2.3 @IGML	NEGATIVE	M	2020-05-05 15:00:00	2020-05-05 15:20:00	2020-05-06 01:55:00	ACHEM	ADSX
P7058798	3527131	COV2G	NEGATIVE	2.5 @COVN	<2.3 @IGML	NEGATIVE	S	2020-05-05 15:02:00	2020-05-05 21:43:00	2020-05-06 12:14:00	ACHEM	ADSX
P7058584	0906471	COV2G	NEGATIVE	4.7 @COVN	<2.3 @IGML	NEGATIVE	M	2020-05-05 15:06:00	2020-05-05 17:54:00	2020-05-05 21:36:00	ACHEM	ADSX
P7058595	4077867	COV2G	NEGATIVE	3.1 @COVN	<2.3 @IGML	NEGATIVE	M	2020-05-05 15:08:00	2020-05-05 20:56:00	2020-05-06 12:14:00	ACHEM	ADSX
P7058889	1054219	COV2G	NEGATIVE	0.9 @COVN	2.7 @COVN	NEGATIVE	M	2020-05-05 15:11:00	2020-05-05 18:34:00	2020-05-06 12:14:00	ACHEM	ADSX
P7059263	5909698	COV2G	NEGATIVE	3.4 @COVN	<2.3 @IGML	NEGATIVE	M	2020-05-05 15:21:00	2020-05-05 18:34:00	2020-05-06 12:15:00	ACHEM	ADSX
P7059075	0794271	COV2G	NEGATIVE	4.2 @COVN	NULL	NULL	S	2020-05-05 15:26:00	2020-05-05 21:10:00	2020-05-06 12:14:00	ACHEM	ADSX
P7058721	0444087	COV2G	NEGATIVE	1.9 @COVN	<2.3 @IGML	NEGATIVE	M	2020-05-05 15:28:00	2020-05-05 17:55:00	2020-05-05 21:36:00	ACHEM	ADSX
P7058577	4238321	COV2G	NEGATIVE	1.3 @COVN	<2.3 @IGML	NEGATIVE	M	2020-05-05 15:33:00	2020-05-05 18:34:00	2020-05-06 12:14:00	ACHEM	ADSX
P7059050	0880609	COV2G	POSITIVE	15.7 @COVP	<2.3 @IGML	NEGATIVE	M	2020-05-05 15:38:00	2020-05-05 16:29:00	2020-05-05 21:36:00	ACHEM	ADSX
P705B438	4724728	COV2G	POSITIVE	>100.0 @IGGH	<2.3 @IGML	NEGATIVE	M	2020-05-05 15:38:00	2020-05-05 22:50:00	2020-05-06 12:16:00	ACHEM	ADSX
P7058509	4240346	COV2G	NEGATIVE	6.7 @COVN	<2.3 @IGML	NEGATIVE	S	2020-05-05 15:43:00	2020-05-05 21:10:00	2020-05-06 12:14:00	ACHEM	ADSX
P7059352	5070884	COV2G	NEGATIVE	3.1 @COVN	<2.3 @IGML	NEGATIVE	U	2020-05-05 15:54:00	2020-05-05 21:44:00	2020-05-06 12:15:00	ACHEM	ADSX
P7059355	5098191	COV2G	NEGATIVE	2.6 @COVN	<2.3 @IGML	NEGATIVE	U	2020-05-05 15:55:00	2020-05-05 21:44:00	2020-05-06 12:15:00	ACHEM	ADSX
P7059361	7191609	COV2G	NEGATIVE	2.5 @COVN	<2.3 @IGML	NEGATIVE	U	2020-05-05 15:55:00	2020-05-05 21:35:00	2020-05-06 12:15:00	ACHEM	ADSX
P7059540	1013533	COV2G	NEGATIVE	1.8 @COVN	3.0 @COVN	NEGATIVE	M	2020-05-05 16:09:00	2020-05-05 18:34:00	2020-05-06 12:15:00	ACHEM	ADSX
P7059531	4656801	COV2G	NEGATIVE	4.3 @COVN	<2.3 @IGML	NEGATIVE	S	2020-05-05 16:10:00	2020-05-05 21:13:00	2020-05-06 12:15:00	ACHEM	ADSX
P7059549	0849268	COV2G	NEGATIVE	3.1 @COVN	<2.3 @IGML	NEGATIVE	U	2020-05-05 16:12:00	2020-05-05 20:55:00	2020-05-06 12:15:00	ACHEM	ADSX
P7059555	4914335	COV2G	NEGATIVE	2.6 @COVN	2.4 @COVN	NEGATIVE	S	2020-05-05 16:14:00	2020-05-05 20:21:00	2020-05-06 12:15:00	ACHEM	ADSX
P7059571	3455131	COV2G	NEGATIVE	2.2 @COVN	<2.3 @IGML	NEGATIVE	U	2020-05-05 16:15:00	2020-05-05 21:46:00	2020-05-06 12:15:00	ACHEM	ADSX
P7059612	4177247	COV2G	NEGATIVE	1.3 @COVN	<2.3 @IGML	NEGATIVE	S	2020-05-05 16:19:00	2020-05-05 21:42:00	2020-05-06 12:15:00	ACHEM	ADSX
P7059649	0669033	COV2G	NEGATIVE	1.4 @COVN	NULL	NULL	M	2020-05-05 16:21:00	2020-05-05 18:34:00	2020-05-06 12:15:00	ACHEM	ADSX
P705A131	9747096	COV2G	NEGATIVE	1.8 @COVN	<2.3 @IGML	NEGATIVE	E	2020-05-05 16:25:00	2020-05-06 10:38:00	2020-05-06 17:10:00	ACHEM	ADSX
P7059735	5665741	COV2G	NEGATIVE	1.8 @COVN	<2.3 @IGML	NEGATIVE	U	2020-05-05 16:28:00	2020-05-05 21:46:00	2020-05-06 12:15:00	ACHEM	ADSX
P7059668	1110587	COV2G	NEGATIVE	0.8 @COVN	2.4 @COVN	NEGATIVE	S	2020-05-05 16:31:00	2020-05-05 21:10:00	2020-05-06 12:15:00	ACHEM	ADSX
P7059776	5758301	COV2G	NEGATIVE	2.2 @COVN	<2.3 @IGML	NEGATIVE	M	2020-05-05 16:36:00	2020-05-05 18:34:00	2020-05-06 12:15:00	ACHEM	ADSX
P7059770	9028410	COV2G	NEGATIVE	7.6 @COVN	<2.3 @IGML	NEGATIVE	G	2020-05-05 16:36:00	2020-05-05 23:26:00	2020-05-06 12:15:00	ACHEM	ADSX
P7059849	5297211	COV2G	NEGATIVE	6.8 @COVN	<2.3 @IGML	NEGATIVE	U	2020-05-05 16:41:00	2020-05-05 21:46:00	2020-05-06 12:15:00	ACHEM	ADSX
P7059950	1072408	COV2G	NEGATIVE	3.8 @COVN	<2.3 @IGML	NEGATIVE	M	2020-05-05 16:58:00	2020-05-05 21:16:00	2020-05-06 12:15:00	ACHEM	ADSX
P705B213	6848173	COV2G	NEGATIVE	3.6 @COVN	<2.3 @IGML	NEGATIVE	M	2020-05-05 17:02:00	2020-05-05 21:38:00	2020-05-06 12:15:00	ACHEM	ADSX
P705A106	9641308	COV2G	NEGATIVE	2.4 @COVN	<2.3 @IGML	NEGATIVE	U	2020-05-05 17:12:00	2020-05-06 17:13:00	2020-05-06 23:06:00	ACHEM	ADSX
P705A116	7309456	COV2G	NEGATIVE	4.3 @COVN	<2.3 @IGML	NEGATIVE	U	2020-05-05 17:18:00	2020-05-05 21:44:00	2020-05-06 12:15:00	ACHEM	ADSX
P7059775	1770551	COV2G	NEGATIVE	7.8 @COVN	<2.3 @IGML	NEGATIVE	M	2020-05-05 17:57:00	2020-05-05 18:20:00	2020-05-06 12:15:00	ACHEM	ADSX
P705A755	9332946	COV2G	NEGATIVE	4.3 @COVN	<2.3 @IGML	NEGATIVE	U	2020-05-05 19:39:00	2020-05-06 14:57:00	2020-05-06 23:05:00	ACHEM	ADSX
P705A809	7273125	COV2G	INDETERMINATE	10.8 @COVI	<2.3 @IGML	NEGATIVE	M	2020-05-05 19:57:00	2020-05-05 20:21:00	2020-05-06 12:15:00	ACHEM	ADSX
P705A272	15864676	COV2G	NEGATIVE	2.7 @COVN	<2.3 @IGML	NEGATIVE	M	2020-05-05 20:20:00	2020-05-05 20:31:00	2020-05-06 12:15:00	ACHEM	ADSX
P7067826	2311431	COV2G	NEGATIVE	3.3 @COVN	<2.3 @IGML	NEGATIVE	N	2020-05-06 02:00:00	2020-05-07 10:39:00	2020-05-07 16:47:00	ACHEM	ADSX
P7068399	9667019	COV2G	NEGATIVE	2.4 @COVN	<2.3 @IGML	NEGATIVE	N	2020-05-06 02:44:00	2020-05-07 10:39:00	2020-05-07 16:47:00	ACHEM	ADSX
P7061145	5309748	COV2G	NEGATIVE	2.2 @COVN	8.2 @COVN	NEGATIVE	U	2020-05-06 05:04:00	2020-05-06 09:38:00	2020-05-06 17:10:00	ACHEM	ADSX
P7062122	0482019	COV2G	NEGATIVE	3.1 @COVN	<2.3 @IGML	NEGATIVE	M	2020-05-06 07:52:00	2020-05-06 08:28:00	2020-05-06 17:10:00	ACHEM	ADSX
P7066692	5671864	COV2G	NEGATIVE	2.4 @COVN	<2.3 @IGML	NEGATIVE	S	2020-05-06 07:52:00	2020-05-06 16:40:00	2020-05-06 23:06:00	ACHEM	ADSX
P7062145	5013629	COV2G	NEGATIVE	9.0 @COVN	NULL	NULL	U	2020-05-06 07:53:00	2020-05-06 16:48:00	2020-05-06 23:06:00	ACHEM	ADSX
P7062213	6632803	COV2G	NEGATIVE	3.2 @COVN	<2.3 @IGML	NEGATIVE	G	2020-05-06 07:58:00	2020-05-06 14:06:00	2020-05-06 23:05:00	ACHEM	ADSX
P7062157	5013689	COV2G	NEGATIVE	3.9 @COVN	NULL	NULL	U	2020-05-06 08:02:00	2020-05-06 16:48:00	2020-05-06 23:06:00	ACHEM	ADSX
P7062413	10069455	COV2G	NEGATIVE	3.2 @COVN	<2.3 @IGML	NEGATIVE	S	2020-05-06 08:06:00	2020-05-06 12:55:00	2020-05-06 17:10:00	ACHEM	ADSX
P7062457	9802616	COV2G	NEGATIVE	0.7 @COVN	<2.3 @IGML	NEGATIVE	S	2020-05-06 08:08:00	2020-05-06 13:16:00	2020-05-06 17:10:00	ACHEM	ADSX
P7062569	15740220	COV2G	NEGATIVE	1.9 @COVN	<2.3 @IGML	NEGATIVE	M	2020-05-06 08:20:00	2020-05-06 13:51:00	2020-05-06 23:04:00	ACHEM	ADSX
P7062691	4972094	COV2G	NEGATIVE	5.8 @COVN	<2.3 @IGML	NEGATIVE	S	2020-05-06 08:21:00	2020-05-06 12:58:00	2020-05-06 17:10:00	ACHEM	ADSX
P7062807	0369298	COV2G	NEGATIVE	2.0 @COVN	<2.3 @IGML	NEGATIVE	M	2020-05-06 08:26:00	2020-05-06 17:07:00	2020-05-06 17:10:00	ACHEM	ADSX
P7063913	7459672	COV2G	NEGATIVE	1.8 @COVN	5.8 @COVN	NEGATIVE	M	2020-05-06 08:30:00	2020-05-06 09:30:00	2020-05-06 17:11:00	ACHEM	ADSX
P7062759	9380554	COV2G	NEGATIVE	2.1 @COVN	<2.3 @IGML	NEGATIVE	G	2020-05-06 08:32:00	2020-05-06 14:05:00	2020-05-06 23:05:00	ACHEM	ADSX
P7062496	4840716	COV2G	NEGATIVE	4.7 @COVN	<2.3 @IGML	NEGATIVE	S	2020-05-06 08:32:00	2020-05-06 13:31:00	2020-05-06 23:04:00	ACHEM	ADSX
P7062981	5909726	COV2G	NEGATIVE	5.0 @COVN	<2.3 @IGML	NEGATIVE	M	2020-05-06 08:33:00	2020-05-06 13:05:00	2020-05-06 17:10:00	ACHEM	ADSX
P7062934	5345749	COV2G	NEGATIVE	4.2 @COVN	<2.3 @IGML	NEGATIVE	U	2020-05-06 08:34:00	2020-05-06 14:57:00	2020-05-06 23:05:00	ACHEM	ADSX
P7062520	9435220	COV2G	NEGATIVE	1.6 @COVN	<2.3 @IGML	NEGATIVE	S	2020-05-06 08:35:00	2020-05-06 13:32:00	2020-05-06 23:04:00	ACHEM	ADSX
P7062865	15362605	COV2G	NEGATIVE	1.1 @COVN	<2.3 @IGML	NEGATIVE	S	2020-05-06 08:36:00	2020-05-06 13:25:00	2020-05-06 17:10:00	ACHEM	ADSX
P7062995	7291246	COV2G	NEGATIVE	2.5 @COVN	2.6 @COVN	NEGATIVE	M	2020-05-06 08:37:00	2020-05-06 13:04:00	2020-05-06 17:10:00	ACHEM	ADSX
P7062571	4524384	COV2G	NEGATIVE	2.8 @COVN	<2.3 @IGML	NEGATIVE	S	2020-05-06 08:43:00	2020-05-06 13:30:00	2020-05-06 23:04:00	ACHEM	ADSX
P7063248	9862156	COV2G	NEGATIVE	5.9 @COVN	<2.3 @IGML	NEGATIVE	M	2020-05-06 08:45:00	2020-05-06 13:05:00	2020-05-06 17:10:00	ACHEM	ADSX
P7063137	8902633	COV2G	NEGATIVE	3.4 @COVN	<2.3 @IGML	NEGATIVE	S	2020-05-06 08:48:00	2020-05-06 12:58:00	2020-05-06 17:10:00	ACHEM	ADSX
P7063306	0417339	COV2G	NEGATIVE	2.4 @COVN	2.4 @COVN	NEGATIVE	M	2020-05-06 08:56:00	2020-05-06 13:04:00	2020-05-06 17:10:00	ACHEM	ADSX
P7063309	5224731	COV2G	NEGATIVE	5.5 @COVN	<2.3 @IGML	NEGATIVE	U	2020-05-06 08:56:00	2020-05-06 17:14:00	2020-05-06 23:06:00	ACHEM	ADSX
P7063301	10064415	COV2G	NEGATIVE	1.1 @COVN	NULL	NULL	N	2020-05-06 09:00:00	2020-05-06 19:16:00	2020-05-07 11:51:00	ACHEM	ADSX
P7063222	4533952	COV2G	NEGATIVE	5.8 @COVN	<2.3 @IGML	NEGATIVE	S	2020-05-06 09:01:00	2020-05-06 18:06:00	2020-05-07 11:51:00	ACHEM	ADSX
P7063560	5731004	COV2G	NEGATIVE	1.9 @COVN	<2.3 @IGML	NEGATIVE	M	2020-05-06 09:04:00	2020-05-06 17:07:00	2020-05-06 17:10:00	ACHEM	ADSX
P7063628	0919367	COV2G	NEGATIVE	3.2 @COVN	<2.3 @IGML	NEGATIVE	M	2020-05-06 09:10:00	2020-05-06 14:30:00	2020-05-06 23:05:00	ACHEM	ADSX
P7063614	5576760	COV2G	NEGATIVE	2.4 @COVN	<2.3 @IGML	NEGATIVE	E	2020-05-06 09:11:00	2020-05-06 19:13:00	2020-05-07 11:51:00	ACHEM	ADSX
P7063627	5357301	COV2G	NEGATIVE	1.7 @COVN	<2.3 @IGML	NEGATIVE	S	2020-05-06 09:14:00	2020-05-06 17:49:00	2020-05-06 23:07:00	ACHEM	ADSX
P7063612	0933268	COV2G	POSITIVE	21.6 @COVP	<2.3 @IGML	NEGATIVE	M	2020-05-06 09:16:00	2020-05-06 10:05:00	2020-05-06 17:11:00	ACHEM	ADSX
P7063749	4110776	COV2G	NEGATIVE	8.5 @COVN	<2.3 @IGML	NEGATIVE	U	2020-05-06 09:20:00	2020-05-06 19:59:00	2020-05-07 11:51:00	ACHEM	ADSX
P7063696	4577779	COV2G	POSITIVE	29.8 @COVP	2.7 @COVN	NEGATIVE	M	2020-05-06 09:24:00	2020-05-06 09:29:00	2020-05-06 17:11:00	ACHEM	ADSX
P7063804	9668944	COV2G	NEGATIVE	6.5 @COVN	<2.3 @IGML	NEGATIVE	K	2020-05-06 09:25:00	2020-05-06 12:42:00	2020-05-06 17:11:00	ACHEM	ADSX
P7063755	0373978	COV2G	NEGATIVE	4.1 @COVN	<2.3 @IGML	NEGATIVE	S	2020-05-06 09:30:00	2020-05-06 18:28:00	2020-05-07 11:51:00	ACHEM	ADSX
P7063965	5767028	COV2G	NEGATIVE	1.0 @COVN	<2.3 @IGML	NEGATIVE	K	2020-05-06 09:30:00	2020-05-06 12:42:00	2020-05-06 17:11:00	ACHEM	ADSX
P7064093	14992960	COV2G	NEGATIVE	8.8 @COVN	NULL	NULL	N	2020-05-06 09:39:00	2020-05-06 15:21:00	2020-05-06 23:06:00	ACHEM	ADSX
P7063846	7244406	COV2G	NEGATIVE	1.5 @COVN	<2.3 @IGML	NEGATIVE	S	2020-05-06 09:39:00	2020-05-06 17:26:00	2020-05-06 23:06:00	ACHEM	ADSX
P7067121	0456796	COV2G	NEGATIVE	2.2 @COVN	<2.3 @IGML	NEGATIVE	M	2020-05-06 09:40:00	2020-05-06 13:51:00	2020-05-06 23:04:00	ACHEM	ADSX
P7064127	3516649	COV2G	NEGATIVE	6.6 @COVN	<2.3 @IGML	NEGATIVE	S	2020-05-06 09:43:00	2020-05-06 17:49:00	2020-05-06 23:07:00	ACHEM	ADSX
P7064129	5516067	COV2G	NEGATIVE	2.1 @COVN	<2.3 @IGML	NEGATIVE	U	2020-05-06 09:45:00	2020-05-06 21:25:00	2020-05-07 11:51:00	ACHEM	ADSX
P7064208	7304964	COV2G	POSITIVE	17.3 @COVP	<2.3 @IGML	NEGATIVE	S	2020-05-06 09:49:00	2020-05-06 17:25:00	2020-05-06 23:06:00	ACHEM	ADSX
P7064290	7222944	COV2G	INDETERMINATE	11.3 @COVI	NULL	NULL	U	2020-05-06 09:50:00	2020-05-06 14:58:00	2020-05-06 23:05:00	ACHEM	ADSX
P7063975	0625461	COV2G	NEGATIVE	1.2 @COVN	<2.3 @IGML	NEGATIVE	M	2020-05-06 09:52:00	2020-05-06 12:35:00	2020-05-06 17:11:00	ACHEM	ADSX
P7064541	9537094	COV2G	NEGATIVE	5.7 @COVN	<2.3 @IGML	NEGATIVE	G	2020-05-06 09:52:00	2020-05-06 19:14:00	2020-05-07 11:51:00	ACHEM	ADSX
P7064214	5457094	COV2G	NEGATIVE	6.3 @COVN	<2.3 @IGML	NEGATIVE	S	2020-05-06 09:55:00	2020-05-06 17:26:00	2020-05-06 23:06:00	ACHEM	ADSX
P7064367	9096576	COV2G	INDETERMINATE	10.2 @COVI	<2.3 @IGML	NEGATIVE	G	2020-05-06 09:57:00	2020-05-06 19:34:00	2020-05-07 11:51:00	ACHEM	ADSX
P7064386	9929290	COV2G	NEGATIVE	1.9 @COVN	2.5 @COVN	NEGATIVE	M	2020-05-06 09:57:00	2020-05-06 12:35:00	2020-05-06 17:11:00	ACHEM	ADSX
P7064407	10007401	COV2G	NEGATIVE	1.8 @COVN	<2.3 @IGML	NEGATIVE	S	2020-05-06 09:57:00	2020-05-06 13:17:00	2020-05-06 17:11:00	ACHEM	ADSX
P7064270	9446314	COV2G	NEGATIVE	8.1 @COVN	2.5 @COVN	NEGATIVE	M	2020-05-06 10:05:00	2020-05-06 11:06:00	2020-05-06 17:11:00	ACHEM	ADSX
P7068930	1254592	COV2G	NEGATIVE	2.1 @COVN	<2.3 @IGML	NEGATIVE	S	2020-05-06 10:15:00	2020-05-06 16:13:00	2020-05-06 23:06:00	ACHEM	ADSX
P7064839	7405375	COV2G	NEGATIVE	5.9 @COVN	<2.3 @IGML	NEGATIVE	S	2020-05-06 10:20:00	2020-05-06 17:34:00	2020-05-06 23:06:00	ACHEM	ADSX
P7064668	7221048	COV2G	NEGATIVE	1.1 @COVN	<2.3 @IGML	NEGATIVE	U	2020-05-06 10:20:00	2020-05-06 17:25:00	2020-05-06 23:06:00	ACHEM	ADSX
P7064905	7404870	COV2G	NEGATIVE	4.9 @COVN	<2.3 @IGML	NEGATIVE	H	2020-05-06 10:22:00	2020-05-07 15:33:00	2020-05-07 21:14:00	ACHEM	ADSX
P7064683	2600419	COV2G	NEGATIVE	2.0 @COVN	<2.3 @IGML	NEGATIVE	U	2020-05-06 10:23:00	2020-05-06 17:20:00	2020-05-06 23:06:00	ACHEM	ADSX
P7064436	0632640	COV2G	NEGATIVE	2.8 @COVN	<2.3 @IGML	NEGATIVE	M	2020-05-06 10:24:00	2020-05-06 15:20:00	2020-05-06 23:05:00	ACHEM	ADSX
P7064996	6611613	COV2G	NEGATIVE	5.4 @COVN	<2.3 @IGML	NEGATIVE	U	2020-05-06 10:28:00	2020-05-06 19:58:00	2020-05-07 11:51:00	ACHEM	ADSX
P7064956	1107535	COV2G	NEGATIVE	7.2 @COVN	NULL	NULL	T	2020-05-06 10:30:00	2020-05-06 17:05:00	2020-05-06 23:06:00	ACHEM	ADSX
P7064526	1149677	COV2G	NEGATIVE	5.3 @COVN	<2.3 @IGML	NEGATIVE	M	2020-05-06 10:30:00	2020-05-06 14:30:00	2020-05-06 23:05:00	ACHEM	ADSX
P7065063	4792143	COV2G	NEGATIVE	2.9 @COVN	NULL	NULL	G	2020-05-06 10:31:00	2020-05-07 00:19:00	2020-05-07 11:51:00	ACHEM	ADSX
P7063709	15864209	COV2G	NEGATIVE	2.7 @COVN	<2.3 @IGML	NEGATIVE	M	2020-05-06 10:32:00	2020-05-06 11:03:00	2020-05-06 17:11:00	ACHEM	ADSX
P7064647	0535312	COV2G	NEGATIVE	3.7 @COVN	3.3 @COVN	NEGATIVE	M	2020-05-06 10:33:00	2020-05-06 11:07:00	2020-05-06 17:11:00	ACHEM	ADSX
P7064917	9590549	COV2G	NEGATIVE	1.5 @COVN	<2.3 @IGML	NEGATIVE	S	2020-05-06 10:41:00	2020-05-06 17:25:00	2020-05-06 23:06:00	ACHEM	ADSX
P7065096	5702137	COV2G	NEGATIVE	3.4 @COVN	2.6 @COVN	NEGATIVE	G	2020-05-06 10:45:00	2020-05-06 19:14:00	2020-05-07 11:51:00	ACHEM	ADSX
P7065124	6626857	COV2G	NEGATIVE	3.6 @COVN	<2.3 @IGML	NEGATIVE	G	2020-05-06 10:45:00	2020-05-06 19:14:00	2020-05-07 11:51:00	ACHEM	ADSX
P7065177	4177352	COV2G	NEGATIVE	3.2 @COVN	<2.3 @IGML	NEGATIVE	M	2020-05-06 10:45:00	2020-05-06 12:15:00	2020-05-06 17:11:00	ACHEM	ADSX
P7064736	3567202	COV2G	NEGATIVE	4.7 @COVN	<2.3 @IGML	NEGATIVE	M	2020-05-06 10:45:00	2020-05-06 14:31:00	2020-05-06 23:05:00	ACHEM	ADSX
P7065024	5905809	COV2G	NEGATIVE	1.6 @COVN	<2.3 @IGML	NEGATIVE	M	2020-05-06 10:50:00	2020-05-06 17:25:00	2020-05-06 23:06:00	ACHEM	ADSX
P7064944	3550756	COV2G	NEGATIVE	4.3 @COVN	<2.3 @IGML	NEGATIVE	M	2020-05-06 10:52:00	2020-05-06 14:15:00	2020-05-06 23:05:00	ACHEM	ADSX
P7065487	4121729	COV2G	NEGATIVE	5.0 @COVN	NULL	NULL	G	2020-05-06 10:57:00	2020-05-06 19:34:00	2020-05-07 11:51:00	ACHEM	ADSX
P7065393	1101992	COV2G	NEGATIVE	6.1 @COVN	<2.3 @IGML	NEGATIVE	G	2020-05-06 11:00:00	2020-05-06 19:15:00	2020-05-07 11:51:00	ACHEM	ADSX
P7064959	0383884	COV2G	NEGATIVE	0.3 @COVN	2.7 @COVN	NEGATIVE	M	2020-05-06 11:00:00	2020-05-06 11:39:00	2020-05-06 17:11:00	ACHEM	ADSX
P7069811	SMH1000890	COV2G	NEGATIVE	2.3 @COVN	<2.3 @IGML	NEGATIVE	R	2020-05-06 11:00:00	2020-05-06 17:35:00	2020-05-06 23:07:00	ACHEM	ADSX
P7065403	5516521	COV2G	NEGATIVE	4.0 @COVN	<2.3 @IGML	NEGATIVE	S	2020-05-06 11:02:00	2020-05-06 18:29:00	2020-05-07 11:51:00	ACHEM	ADSX
P7065584	9473689	COV2G	NEGATIVE	6.7 @COVN	NULL	NULL	U	2020-05-06 11:02:00	2020-05-06 19:59:00	2020-05-07 11:51:00	ACHEM	ADSX
P7065295	0698722	COV2G	NEGATIVE	9.5 @COVN	<2.3 @IGML	NEGATIVE	M	2020-05-06 11:05:00	2020-05-06 14:31:00	2020-05-06 23:05:00	ACHEM	ADSX
P7065647	15761977	COV2G	NEGATIVE	2.0 @COVN	NULL	NULL	N	2020-05-06 11:06:00	2020-05-06 19:34:00	2020-05-07 11:51:00	ACHEM	ADSX
P7065239	9971735	COV2G	NEGATIVE	2.1 @COVN	<2.3 @IGML	NEGATIVE	M	2020-05-06 11:11:00	2020-05-06 14:31:00	2020-05-06 23:05:00	ACHEM	ADSX
P7065788	15504125	COV2G	NEGATIVE	1.9 @COVN	<2.3 @IGML	NEGATIVE	M	2020-05-06 11:14:00	2020-05-06 14:31:00	2020-05-06 23:05:00	ACHEM	ADSX
P7065482	0359016	COV2G	NEGATIVE	2.7 @COVN	3.4 @COVN	NEGATIVE	M	2020-05-06 11:15:00	2020-05-06 12:12:00	2020-05-06 17:11:00	ACHEM	ADSX
P7065534	4950606	COV2G	NEGATIVE	1.1 @COVN	NULL	NULL	M	2020-05-06 11:16:00	2020-05-06 12:15:00	2020-05-06 17:11:00	ACHEM	ADSX
P7065698	4066734	COV2G	NEGATIVE	5.3 @COVN	<2.3 @IGML	NEGATIVE	M	2020-05-06 11:23:00	2020-05-06 14:30:00	2020-05-06 23:05:00	ACHEM	ADSX
P7065711	14926439	COV2G	NEGATIVE	7.2 @COVN	<2.3 @IGML	NEGATIVE	M	2020-05-06 11:23:00	2020-05-06 14:30:00	2020-05-06 23:05:00	ACHEM	ADSX
P7067096	7274795	COV2G	NEGATIVE	1.2 @COVN	NULL	NULL	D	2020-05-06 11:24:00	2020-05-06 12:59:00	2020-05-06 17:12:00	ACHEM	ADSX
P7065923	4379014	COV2G	NEGATIVE	1.0 @COVN	<2.3 @IGML	NEGATIVE	S	2020-05-06 11:27:00	2020-05-06 17:49:00	2020-05-06 23:07:00	ACHEM	ADSX
P7065727	15591304	COV2G	POSITIVE	19.5 @COVP	<2.3 @IGML	NEGATIVE	M	2020-05-06 11:28:00	2020-05-06 13:55:00	2020-05-06 23:05:00	ACHEM	ADSX
P7066175	15859988	COV2G	NEGATIVE	3.9 @COVN	3.5 @COVN	NEGATIVE	M	2020-05-06 11:35:00	2020-05-06 11:46:00	2020-05-06 17:12:00	ACHEM	ADSX
P7065957	5219759	COV2G	NEGATIVE	3.4 @COVN	2.4 @COVN	NEGATIVE	M	2020-05-06 11:35:00	2020-05-06 11:58:00	2020-05-06 17:12:00	ACHEM	ADSX
P7066092	7276348	COV2G	NEGATIVE	2.5 @COVN	<2.3 @IGML	NEGATIVE	M	2020-05-06 11:42:00	2020-05-06 14:07:00	2020-05-06 23:05:00	ACHEM	ADSX
P7065955	1085552	COV2G	INDETERMINATE	10.8 @COVI	<2.3 @IGML	NEGATIVE	M	2020-05-06 11:42:00	2020-05-06 14:30:00	2020-05-06 23:05:00	ACHEM	ADSX
P7066226	1242308	COV2G	NEGATIVE	3.9 @COVN	<2.3 @IGML	NEGATIVE	M	2020-05-06 11:45:00	2020-05-06 14:31:00	2020-05-06 23:05:00	ACHEM	ADSX
P7066338	5307292	COV2G	NEGATIVE	1.8 @COVN	<2.3 @IGML	NEGATIVE	S	2020-05-06 11:48:00	2020-05-06 17:04:00	2020-05-06 23:06:00	ACHEM	ADSX
P7067476	9453648	COV2G	NEGATIVE	2.1 @COVN	NULL	NULL	N	2020-05-06 11:50:00	2020-05-07 10:39:00	2020-05-07 16:47:00	ACHEM	ADSX
P7066349	4288015	COV2G	NEGATIVE	1.7 @COVN	<2.3 @IGML	NEGATIVE	M	2020-05-06 11:54:00	2020-05-06 14:30:00	2020-05-06 23:05:00	ACHEM	ADSX
P7066422	0467940	COV2G	POSITIVE	12.2 @COVP	<2.3 @IGML	NEGATIVE	M	2020-05-06 11:58:00	2020-05-06 14:30:00	2020-05-06 23:05:00	ACHEM	ADSX
P7066500	5045335	COV2G	NEGATIVE	3.7 @COVN	<2.3 @IGML	NEGATIVE	M	2020-05-06 12:02:00	2020-05-06 14:31:00	2020-05-06 23:05:00	ACHEM	ADSX
P7066521	4317357	COV2G	NEGATIVE	2.6 @COVN	<2.3 @IGML	NEGATIVE	M	2020-05-06 12:06:00	2020-05-06 14:30:00	2020-05-06 23:05:00	ACHEM	ADSX
P7069075	0559486	COV2G	NEGATIVE	0.7 @COVN	<2.3 @IGML	NEGATIVE	M	2020-05-06 12:06:00	2020-05-06 16:13:00	2020-05-06 23:06:00	ACHEM	ADSX
P7066545	4884675	COV2G	NEGATIVE	2.7 @COVN	<2.3 @IGML	NEGATIVE	H	2020-05-06 12:10:00	2020-05-06 21:32:00	2020-05-07 11:52:00	ACHEM	ADSX
P7066624	9815926	COV2G	NEGATIVE	5.0 @COVN	<2.3 @IGML	NEGATIVE	G	2020-05-06 12:12:00	2020-05-06 20:23:00	2020-05-07 11:52:00	ACHEM	ADSX
P7066570	7319862	COV2G	NEGATIVE	5.9 @COVN	<2.3 @IGML	NEGATIVE	M	2020-05-06 12:15:00	2020-05-06 15:19:00	2020-05-06 23:05:00	ACHEM	ADSX
P7066788	9447735	COV2G	nullus resultarum	nullus resultarum	nullus resultarum	nullus resultarum	K	2020-05-06 12:19:00	NULL	NULL	ACHEM	AC4
P7066789	5422931	COV2G	NEGATIVE	<0.2 @IGGL	6.2 @COVN	NEGATIVE	F	2020-05-06 12:19:00	2020-05-06 20:21:00	2020-05-07 11:52:00	ACHEM	ADSX
P7066760	9751556	COV2G	NEGATIVE	8.0 @COVN	<2.3 @IGML	NEGATIVE	M	2020-05-06 12:20:00	2020-05-06 15:20:00	2020-05-06 23:05:00	ACHEM	ADSX
P7066773	0915151	COV2G	NEGATIVE	1.3 @COVN	<2.3 @IGML	NEGATIVE	M	2020-05-06 12:24:00	2020-05-06 15:20:00	2020-05-06 23:05:00	ACHEM	ADSX
P7066587	5390995	COV2G	NEGATIVE	9.3 @COVN	<2.3 @IGML	NEGATIVE	M	2020-05-06 12:24:00	2020-05-06 15:22:00	2020-05-06 23:06:00	ACHEM	ADSX
[truncated: 176 more rows]

## Sheet: Data
Sample	rtPCR Collection Date	rtPCR Result	IgG Collection Date	AnshLabs	Abbott	Diasorin	Roche
1	2020-05-04 15:12:00	negative	2020-05-04	negative	negative	POSITIVE	negative
2	2020-03-23 12:29:00	negative	2020-05-06	negative	negative	negative	negative
3	2020-05-06 08:15:00	negative	2020-05-06	negative	negative	negative	negative
4	2020-04-07 06:55:00	negative	2020-05-06	negative	negative	negative	negative
5	2020-03-28 09:29:00	negative	2020-04-22	POSITIVE	negative	negative	negative
6	2020-04-06	negative	2020-04-28	POSITIVE	POSITIVE	POSITIVE	POSITIVE
7	2020-05-05 14:10:00	negative	2020-05-05	POSITIVE	negative	negative	negative
8	2020-05-04 09:13:00	negative	2020-05-04	negative	negative	negative	negative
9	2020-04-03 09:30:00	POSITIVE	2020-04-23	POSITIVE	POSITIVE	POSITIVE	POSITIVE
10	2020-04-22 14:38:00	negative	2020-05-06	negative	negative	negative	negative
11	2020-04-22 11:33:00	negative	2020-04-22	POSITIVE	negative	negative	negative
12	2020-04-07 22:20:00	negative	2020-05-06	negative	negative	negative	negative
13	2020-03-31 09:17:00	POSITIVE	2020-04-23	POSITIVE	POSITIVE	POSITIVE	POSITIVE
14	2020-05-04 14:49:00	negative	2020-05-04	negative	negative	negative	negative
15	2020-05-06 12:51:00	negative	2020-05-06	negative	negative	negative	negative
16	2020-05-05 14:35:00	negative	2020-05-05	negative	negative	negative	negative
17	2020-05-04 13:57:00	negative	2020-05-04	negative	negative	negative	negative
18	2020-05-04 10:35:00	negative	2020-05-04	negative	negative	negative	negative
19	2020-04-26 09:24:00	negative	2020-04-27	negative	negative	POSITIVE	negative
20	2020-05-04 08:43:00	negative	2020-05-04	negative	negative	negative	negative
21	2020-04-03 11:09:00	POSITIVE	2020-04-30	POSITIVE	POSITIVE	POSITIVE	POSITIVE
22	2020-05-05 16:33:00	negative	2020-05-05	negative	negative	negative	negative
23	2020-05-05 15:01:00	negative	2020-05-05	negative	negative	negative	negative
24	2020-05-04 15:14:00	negative	2020-05-04	negative	negative	negative	negative
25	2020-05-05 13:13:00	negative	2020-05-05	negative	negative	negative	negative
26	2020-05-01 05:07:00	negative	2020-05-06	POSITIVE	negative	negative	negative
27	2020-05-04 10:05:00	negative	2020-05-04	negative	negative	negative	negative
28	2020-05-04 09:27:00	negative	2020-05-04	negative	negative	negative	negative
29	2020-05-04 14:38:00	negative	2020-05-04	negative	negative	negative	negative
30	2020-05-11 09:15:00	negative	2020-05-06	negative	negative	negative	negative
31	2020-04-16 12:25:00	negative	2020-05-04	negative	negative	negative	negative
32	2020-05-04 09:14:00	negative	2020-05-04	POSITIVE	negative	negative	negative
33	2020-05-05 16:00:00	negative	2020-05-05	negative	negative	negative	negative
34	2020-05-04 10:31:00	negative	2020-05-04	negative	negative	negative	negative
35	2020-05-04 13:03:00	negative	2020-05-04	negative	negative	negative	negative
36	2020-05-04 12:02:00	negative	2020-05-04	negative	negative	negative	negative
37	2020-05-10 02:30:00	negative	2020-05-06	POSITIVE	negative	negative	negative
38	2020-05-05 13:02:00	negative	2020-05-05	negative	negative	negative	negative
39	2020-05-05 09:36:00	negative	2020-05-05	POSITIVE	negative	negative	negative
40	2020-05-04 09:03:00	negative	2020-05-04	negative	negative	negative	negative
41	2020-05-04 09:37:00	negative	2020-05-04	negative	negative	negative	negative
42	2020-04-25 08:28:00	negative	2020-05-06	negative	negative	negative	negative
43	2020-04-26 08:50:00	negative	2020-04-28	POSITIVE	negative	negative	negative
44	2020-04-30 10:43:00	negative	2020-04-30	negative	negative	negative	negative
45	2020-05-04 08:59:00	negative	2020-05-04	negative	negative	negative	negative
46	2020-04-13 15:39:00	POSITIVE	2020-04-21	POSITIVE	POSITIVE	POSITIVE	POSITIVE
47	2020-05-06 12:23:00	negative	2020-05-06	negative	negative	negative	negative
48	2020-04-22 15:33:00	negative	2020-04-22	negative	negative	negative	negative
49	2020-05-04 15:40:00	negative	2020-05-04	negative	negative	negative	negative
50	2020-05-04 15:06:00	negative	2020-05-04	negative	negative	negative	negative
51	2020-05-04 08:38:00	negative	2020-05-04	negative	negative	negative	negative
52	2020-05-06 08:57:00	negative	2020-05-06	negative	negative	negative	negative
53	2020-05-04 10:50:00	negative	2020-05-04	negative	negative	negative	negative
54	2020-04-14 19:13:00	negative	2020-04-23	POSITIVE	negative	negative	negative
55	2020-05-06 12:22:00	negative	2020-05-06	negative	negative	negative	negative
56	2020-04-22 12:03:00	negative	2020-05-05	negative	negative	negative	POSITIVE
57	2020-05-05 08:27:00	negative	2020-05-05	negative	negative	negative	negative
58	2020-03-16 16:40:00	POSITIVE	2020-04-30	POSITIVE	POSITIVE	POSITIVE	POSITIVE
59	2020-03-27 15:44:00	POSITIVE	2020-04-23	POSITIVE	POSITIVE	POSITIVE	POSITIVE
60	2020-04-23 08:20:00	negative	2020-04-23	POSITIVE	negative	negative	negative
61	2020-04-20	negative	2020-04-20	POSITIVE	negative	negative	negative
62	2020-05-04 11:47:00	negative	2020-05-04	negative	negative	negative	negative
63	2020-05-03 19:30:00	negative	2020-05-04	negative	negative	negative	negative
64	2020-05-04 11:50:00	negative	2020-05-06	negative	negative	negative	negative
65	2020-05-04 13:10:00	POSITIVE	2020-05-07	POSITIVE	POSITIVE	POSITIVE	POSITIVE
66	2020-05-04 14:52:00	negative	2020-05-05	negative	negative	negative	negative
67	2020-05-04 16:01:00	negative	2020-05-05	negative	negative	negative	negative
68	2020-05-04 09:44:00	negative	2020-05-04	negative	negative	negative	negative
69	2020-05-04 11:00:00	negative	2020-05-04	POSITIVE	negative	negative	negative
70	2020-05-04 14:13:00	negative	2020-05-04	negative	negative	negative	negative
71	2020-03-17 17:48:00	POSITIVE	2020-05-04	POSITIVE	POSITIVE	POSITIVE	POSITIVE
72	2020-05-04 17:05:00	negative	2020-05-04	negative	negative	negative	negative
73	2020-05-04 10:39:00	negative	2020-05-04	negative	negative	negative	negative
74	2020-05-04 12:15:00	negative	2020-05-04	POSITIVE	negative	negative	negative
75	2020-05-06 09:57:00	negative	2020-05-06	negative	negative	negative	negative
76	2020-05-05 14:40:00	negative	2020-05-05	negative	negative	negative	negative
77	2020-05-04 15:54:00	negative	2020-05-04	negative	negative	negative	negative
78	2020-05-04 08:40:00	negative	2020-05-04	negative	negative	negative	negative
79	2020-05-04 10:42:00	negative	2020-05-04	negative	negative	negative	negative
80	2020-04-27 09:50:00	negative	2020-04-27	negative	negative	negative	negative
81	2020-05-04 13:49:00	negative	2020-05-04	negative	negative	negative	negative
82	2020-05-06 12:21:00	negative	2020-05-06	negative	negative	negative	negative
83	2020-05-05 14:50:00	negative	2020-05-05	negative	negative	negative	negative
84	2020-04-01 01:00:00	POSITIVE	2020-04-23	POSITIVE	POSITIVE	POSITIVE	POSITIVE
85	2020-04-30 08:50:00	negative	2020-04-30	POSITIVE	negative	negative	negative
86	2020-05-05 14:00:00	negative	2020-05-05	negative	negative	negative	negative
87	2020-05-05 15:43:00	negative	2020-05-05	negative	negative	negative	negative
88	2020-05-05 10:50:00	negative	2020-05-05	negative	negative	negative	negative
89	2020-04-22 21:24:00	negative	2020-04-22	POSITIVE	negative	negative	negative
90	2020-04-22 11:53:00	negative	2020-04-22	POSITIVE	negative	negative	negative
91	2020-05-05 14:30:00	negative	2020-05-05	negative	negative	negative	negative
92	2020-05-04 08:53:00	negative	2020-05-04	negative	negative	negative	negative
93	2020-05-04 12:35:00	negative	2020-05-04	negative	negative	negative	negative
94	2020-05-06 11:21:00	negative	2020-05-06	negative	negative	negative	negative
95	2020-04-30 11:42:00	negative	2020-04-30	POSITIVE	negative	negative	negative
96	2020-05-04 13:56:00	negative	2020-05-04	negative	negative	negative	negative
97	2020-05-06 11:05:00	negative	2020-05-06	negative	negative	negative	negative
98	2020-05-04 15:51:00	negative	2020-05-04	negative	negative	negative	negative
99	2020-05-04 19:50:00	negative	2020-05-04	POSITIVE	negative	negative	negative
100	2020-04-10 10:39:00	POSITIVE	2020-04-23	POSITIVE	POSITIVE	POSITIVE	POSITIVE
101	2020-05-04 14:03:00	negative	2020-05-04	negative	negative	negative	negative
102	2020-04-23 18:45:00	negative	2020-05-06	POSITIVE	negative	negative	negative
103	2020-05-06 15:53:00	negative	2020-05-06	POSITIVE	negative	negative	negative
104	2020-04-21 14:00:00	negative	2020-04-21	POSITIVE	negative	negative	negative
105	2020-05-05 11:08:00	negative	2020-05-05	POSITIVE	negative	negative	negative
106	2020-04-06 15:03:00	POSITIVE	2020-05-05	POSITIVE	POSITIVE	POSITIVE	POSITIVE
107	2020-05-04 12:00:00	negative	2020-05-04	negative	negative	negative	negative
108	2020-05-04 11:55:00	negative	2020-05-04	negative	negative	negative	negative
109	2020-05-05 09:00:00	negative	2020-05-05	negative	negative	negative	negative
110	2020-04-23 09:37:00	negative	2020-05-06	negative	negative	negative	negative
111	2020-05-05 13:27:00	negative	2020-05-05	negative	negative	negative	negative
112	2020-04-15 14:50:00	POSITIVE	2020-05-04	POSITIVE	POSITIVE	POSITIVE	POSITIVE
113	2020-05-04 16:20:00	negative	2020-05-04	negative	negative	negative	negative
114	2020-05-04 11:13:00	negative	2020-05-04	negative	negative	negative	negative
115	2020-05-04 16:00:00	negative	2020-05-04	negative	negative	negative	negative
116	2020-05-06 13:35:00	negative	2020-05-06	negative	negative	negative	negative
117	2020-05-06 12:57:00	negative	2020-05-06	negative	negative	negative	negative
118	2020-05-06 11:41:00	negative	2020-05-06	POSITIVE	negative	negative	negative
119	2020-05-05 08:20:00	negative	2020-05-05	negative	negative	negative	negative
120	2020-04-26 17:51:00	negative	2020-05-04	negative	negative	negative	negative
121	2020-05-06 09:00:00	negative	2020-05-06	negative	negative	negative	negative
122	2020-04-22 09:01:00	negative	2020-04-22	negative	negative	negative	negative
123	2020-05-06 13:09:00	negative	2020-05-06	negative	negative	POSITIVE	negative
124	2020-04-27 08:51:00	negative	2020-04-30	POSITIVE	negative	negative	negative
125	2020-05-05 13:50:00	negative	2020-05-05	negative	negative	negative	negative
126	2020-05-04 13:32:00	negative	2020-05-04	POSITIVE	negative	negative	negative
127	2020-05-04 14:02:00	negative	2020-05-04	POSITIVE	negative	negative	POSITIVE
128	2020-04-28 09:27:00	negative	2020-04-28	POSITIVE	negative	negative	negative
129	2020-04-20 02:00:00	POSITIVE	2020-04-20	POSITIVE	POSITIVE	POSITIVE	POSITIVE
130	2020-05-04 10:22:00	negative	2020-05-04	negative	negative	negative	negative
131	2020-05-04 13:36:00	negative	2020-05-04	negative	negative	negative	negative
132	2020-05-04 09:05:00	negative	2020-05-04	POSITIVE	negative	negative	negative
133	2020-05-06 16:33:00	negative	2020-05-06	negative	negative	negative	negative
134	2020-05-06 08:10:00	negative	2020-05-06	negative	negative	negative	negative
135	2020-04-20 18:34:00	negative	2020-04-20	POSITIVE	negative	negative	POSITIVE
136	2020-05-05 10:55:00	negative	2020-05-05	negative	negative	negative	negative
137	2020-05-05 13:55:00	negative	2020-05-05	negative	negative	negative	negative
138	2020-04-13 13:15:00	POSITIVE	2020-04-21	POSITIVE	POSITIVE	POSITIVE	POSITIVE
139	2020-05-04 15:24:00	negative	2020-05-04	negative	negative	negative	negative
140	2020-05-04 08:34:00	negative	2020-05-04	negative	negative	negative	negative
141	2020-05-04 15:16:00	negative	2020-05-04	negative	negative	negative	negative
142	2020-05-05 09:33:00	negative	2020-05-05	negative	negative	negative	negative
143	2020-05-05 10:25:00	negative	2020-05-05	negative	negative	negative	negative
144	2020-04-20 19:03:00	POSITIVE	2020-04-23	POSITIVE	negative	negative	POSITIVE
145	2020-05-05 11:06:00	negative	2020-05-05	negative	negative	negative	negative
146	2020-05-06 09:29:00	negative	2020-05-06	negative	negative	negative	negative
147	2020-05-04 12:20:00	negative	2020-05-04	POSITIVE	negative	negative	negative
148	2020-05-06 11:34:00	negative	2020-05-06	negative	negative	negative	negative
149	2020-04-23 17:35:00	negative	2020-04-23	POSITIVE	negative	negative	negative
150	2020-05-04 12:30:00	negative	2020-05-04	negative	negative	negative	negative
151	2020-05-04 12:29:00	negative	2020-05-04	negative	negative	negative	negative
152	2020-05-06 10:10:00	negative	2020-05-06	negative	negative	POSITIVE	negative
153	2020-05-05 16:44:00	negative	2020-05-05	POSITIVE	negative	negative	negative
154	2020-05-06	negative	2020-05-06	negative	negative	negative	negative
155	2020-04-24 10:35:00	negative	2020-04-28	negative	negative	negative	negative
156	2020-05-05 10:14:00	negative	2020-05-05	negative	negative	negative	negative
157	2020-05-01 00:14:00	negative	2020-05-01	negative	negative	negative	negative
158	2020-05-04 10:36:00	negative	2020-05-04	negative	negative	negative	negative
159	2020-05-05 10:45:00	negative	2020-05-05	negative	negative	POSITIVE	negative
160	2020-05-04 16:13:00	negative	2020-05-04	negative	negative	negative	negative
161	2020-04-27 15:12:00	negative	2020-04-27	negative	negative	POSITIVE	POSITIVE
162	2020-05-04 10:18:00	negative	2020-05-04	negative	negative	negative	negative
163	2020-05-06 10:19:00	negative	2020-05-06	negative	negative	negative	negative
164	2020-05-04 11:34:00	negative	2020-05-04	negative	negative	negative	negative
165	2020-05-07 08:30:00	negative	2020-05-05	negative	negative	negative	negative
166	2020-05-05 15:48:00	negative	2020-05-06	negative	negative	negative	negative
167	2020-05-07 09:50:00	negative	2020-04-28	POSITIVE	negative	negative	negative
